# Supplementary material for: The genome of the crustacean Parhyale hawaiensis, a model for animal development, regeneration, immunity and lignocellulose digestion
Source: eLife. 2016 Nov 16;5:e20062. doi: 10.7554/eLife.20062 (PMC5111886; doi:10.7554/eLife.20062)
Supplement: Figure 5—source data 1. — List of proteins in Parhyale without identity to other species. DOI: http://dx.doi.org/10.7554/eLife.20062.013 [file elife-20062-fig5-data1.txt]

phaw_30_aug_m.028308
phaw_30_tra_m.015136
phaw_30_tra_u.026583
phaw_30_tra_m.014855
phaw_30_tra_u.009517
phaw_30_tra_m.008292
phaw_30_tra_m.019001
phaw_30_tra_m.014270
phaw_30_tra_m.019653
phaw_30_tra_u.016996
phaw_30_tra_m.005895
phaw_30_tra_m.018373
phaw_30_tra_m.019287
phaw_30_tra_m.012434
phaw_30_tra_m.010317
phaw_30_tra_m.025071
phaw_30_tra_m.001962
phaw_30_tra_m.000867
phaw_30_tra_m.000972
phaw_30_tra_m.022913
phaw_30_tra_m.013525
phaw_30_aug_m.028343
phaw_30_tra_m.005364
phaw_30_tra_u.013524
phaw_30_tra_m.017931
phaw_30_tra_m.022281
phaw_30_tra_m.002714
phaw_30_tra_m.004917
phaw_30_tra_m.014246
phaw_30_tra_m.020284
phaw_30_tra_m.021629
phaw_30_tra_m.016826
phaw_30_tra_m.019556
phaw_30_tra_m.026663
phaw_30_tra_m.025679
phaw_30_tra_m.015323
phaw_30_tra_m.013757
phaw_30_tra_m.011394
phaw_30_tra_m.016432
phaw_30_tra_m.024298
phaw_30_tra_m.019743
phaw_30_tra_m.019975
phaw_30_tra_m.011416
phaw_30_tra_m.011980
phaw_30_tra_m.023210
phaw_30_tra_m.020019
phaw_30_tra_m.004006
phaw_30_tra_u.025805
phaw_30_tra_m.025096
phaw_30_tra_m.024265
phaw_30_tra_m.024261
phaw_30_tra_m.024262
phaw_30_tra_m.002654
phaw_30_tra_m.023306
phaw_30_tra_m.008896
phaw_30_tra_u.017409
phaw_30_tra_m.011448
phaw_30_tra_u.026251
phaw_30_tra_m.012900
phaw_30_tra_m.020010
phaw_30_tra_m.003953
phaw_30_tra_m.012235
phaw_30_tra_m.026125
phaw_30_tra_u.026666
phaw_30_tra_m.024074
phaw_30_tra_m.007540
phaw_30_tra_u.006352
phaw_30_tra_m.024929
phaw_30_tra_m.005270
phaw_30_tra_m.020602
phaw_30_tra_m.023167
phaw_30_tra_m.011824
phaw_30_tra_m.012591
phaw_30_tra_m.005093
phaw_30_tra_m.009321
phaw_30_tra_m.011707
phaw_30_tra_m.024249
phaw_30_tra_m.012239
phaw_30_tra_u.016804
phaw_30_tra_m.012701
phaw_30_tra_m.016982
phaw_30_tra_m.009741
phaw_30_tra_m.021504
phaw_30_tra_m.018271
phaw_30_tra_m.026705
phaw_30_tra_m.007241
phaw_30_tra_m.023622
phaw_30_tra_m.017585
phaw_30_tra_u.013889
phaw_30_tra_u.013557
phaw_30_tra_m.003495
phaw_30_tra_m.014642
phaw_30_tra_m.002765
phaw_30_tra_m.014528
phaw_30_tra_m.018650
phaw_30_tra_m.018296
phaw_30_tra_m.023370
phaw_30_aug_m.027848
phaw_30_tra_m.022501
phaw_30_tra_m.008544
phaw_30_tra_m.003230
phaw_30_tra_m.011111
phaw_30_tra_m.001596
phaw_30_tra_m.011737
phaw_30_tra_m.006070
phaw_30_tra_m.019693
phaw_30_tra_m.019215
phaw_30_tra_m.022199
phaw_30_tra_m.000310
phaw_30_tra_m.008760
phaw_30_tra_m.018937
phaw_30_tra_m.010986
phaw_30_tra_u.008572
phaw_30_tra_u.013753
phaw_30_tra_m.011030
phaw_30_tra_u.001362
phaw_30_tra_m.016136
phaw_30_tra_m.026194
phaw_30_tra_u.002887
phaw_30_tra_m.019221
phaw_30_tra_m.021880
phaw_30_tra_u.019224
phaw_30_tra_m.011660
phaw_30_tra_m.017619
phaw_30_tra_m.021255
phaw_30_tra_m.021252
phaw_30_tra_m.025414
phaw_30_tra_m.019673
phaw_30_tra_m.023915
phaw_30_tra_m.005076
phaw_30_tra_m.024133
phaw_30_tra_m.023034
phaw_30_tra_m.014959
phaw_30_tra_m.000427
phaw_30_tra_m.013488
phaw_30_tra_m.021542
phaw_30_tra_u.013051
phaw_30_tra_m.000783
phaw_30_tra_m.007528
phaw_30_tra_m.025097
phaw_30_tra_m.012339
phaw_30_tra_m.019889
phaw_30_tra_m.025676
phaw_30_tra_m.011689
phaw_30_tra_m.011059
phaw_30_tra_m.002300
phaw_30_tra_m.007993
phaw_30_tra_m.005637
phaw_30_tra_u.007188
phaw_30_tra_m.022813
phaw_30_tra_m.009834
phaw_30_tra_m.011812
phaw_30_tra_m.000449
phaw_30_tra_m.010444
phaw_30_tra_m.004390
phaw_30_tra_m.005736
phaw_30_tra_m.000592
phaw_30_tra_m.011348
phaw_30_tra_m.001031
phaw_30_tra_m.018631
phaw_30_tra_m.016215
phaw_30_tra_m.003870
phaw_30_tra_m.000619
phaw_30_tra_m.023685
phaw_30_tra_m.008714
phaw_30_tra_m.020085
phaw_30_tra_m.020335
phaw_30_tra_m.007843
phaw_30_tra_m.007783
phaw_30_tra_m.008281
phaw_30_tra_m.020712
phaw_30_tra_u.003927
phaw_30_tra_m.011032
phaw_30_tra_m.003028
phaw_30_tra_u.026379
phaw_30_tra_m.017692
phaw_30_tra_m.026374
phaw_30_tra_m.007876
phaw_30_tra_m.020425
phaw_30_tra_m.004386
phaw_30_tra_m.001502
phaw_30_tra_m.017167
phaw_30_tra_u.026079
phaw_30_tra_m.009441
phaw_30_tra_m.008740
phaw_30_tra_m.008215
phaw_30_tra_m.021320
phaw_30_tra_m.026086
phaw_30_tra_m.016860
phaw_30_tra_m.010207
phaw_30_tra_m.014900
phaw_30_tra_m.016250
phaw_30_tra_m.009673
phaw_30_tra_m.021764
phaw_30_tra_m.008476
phaw_30_tra_m.026126
phaw_30_tra_m.008637
phaw_30_tra_m.009166
phaw_30_tra_m.008138
phaw_30_tra_m.025470
phaw_30_tra_m.005561
phaw_30_tra_m.001623
phaw_30_tra_m.012864
phaw_30_tra_m.004511
phaw_30_tra_m.001303
phaw_30_tra_m.005313
phaw_30_tra_m.001751
phaw_30_tra_m.006866
phaw_30_tra_m.006645
phaw_30_tra_m.008846
phaw_30_tra_u.017259
phaw_30_tra_m.013048
phaw_30_tra_u.017371
phaw_30_tra_m.008275
phaw_30_tra_m.001675
phaw_30_tra_m.013283
phaw_30_tra_m.022831
phaw_30_tra_m.016219
phaw_30_tra_m.004573
phaw_30_tra_m.016774
phaw_30_tra_m.002205
phaw_30_tra_m.006649
phaw_30_tra_m.024976
phaw_30_tra_u.016779
phaw_30_tra_m.019945
phaw_30_tra_m.026117
phaw_30_tra_u.007983
phaw_30_tra_m.017346
phaw_30_tra_m.000244
phaw_30_tra_m.008419
phaw_30_tra_m.004147
phaw_30_tra_m.020886
phaw_30_tra_m.005587
phaw_30_tra_m.013865
phaw_30_tra_m.011570
phaw_30_tra_m.015927
phaw_30_tra_m.008385
phaw_30_tra_m.000726
phaw_30_tra_m.004085
phaw_30_tra_m.020393
phaw_30_tra_u.015256
phaw_30_tra_m.010840
phaw_30_tra_m.010834
phaw_30_tra_m.009683
phaw_30_aug_m.028559
phaw_30_tra_m.003998
phaw_30_tra_m.024672
phaw_30_tra_m.004557
phaw_30_tra_m.004821
phaw_30_tra_m.018786
phaw_30_tra_m.017404
phaw_30_tra_m.011148
phaw_30_tra_m.024658
phaw_30_tra_m.015820
phaw_30_tra_m.025728
phaw_30_tra_m.000405
phaw_30_tra_m.023095
phaw_30_tra_m.018297
phaw_30_tra_u.015138
phaw_30_tra_m.012362
phaw_30_tra_m.005503
phaw_30_tra_m.006507
phaw_30_tra_m.018841
phaw_30_tra_m.006378
phaw_30_tra_m.000823
phaw_30_tra_m.016179
phaw_30_tra_m.012350
phaw_30_tra_m.007745
phaw_30_tra_m.002250
phaw_30_tra_m.013171
phaw_30_tra_m.011039
phaw_30_tra_m.024096
phaw_30_tra_m.012176
phaw_30_tra_m.024389
phaw_30_tra_m.013787
phaw_30_tra_m.020938
phaw_30_tra_m.007107
phaw_30_tra_m.023292
phaw_30_tra_m.023293
phaw_30_tra_m.008990
phaw_30_tra_m.007986
phaw_30_tra_m.016133
phaw_30_tra_m.019910
phaw_30_tra_m.018510
phaw_30_tra_m.016611
phaw_30_tra_m.013568
phaw_30_tra_m.010620
phaw_30_tra_m.001301
phaw_30_tra_m.026218
phaw_30_tra_u.009976
phaw_30_tra_m.023564
phaw_30_tra_m.000278
phaw_30_tra_m.000545
phaw_30_tra_m.009397
phaw_30_tra_m.016790
phaw_30_tra_m.008577
phaw_30_tra_m.009447
phaw_30_tra_m.013481
phaw_30_tra_u.001812
phaw_30_tra_m.020656
phaw_30_tra_m.024758
phaw_30_tra_m.001176
phaw_30_tra_m.011342
phaw_30_tra_m.011136
phaw_30_tra_m.022875
phaw_30_tra_m.003720
phaw_30_tra_m.022125
phaw_30_tra_m.008969
phaw_30_tra_m.021082
phaw_30_tra_m.007203
phaw_30_tra_m.011777
phaw_30_tra_m.004760
phaw_30_tra_m.001483
phaw_30_tra_u.009709
phaw_30_tra_m.024597
phaw_30_tra_m.023417
phaw_30_tra_m.018082
phaw_30_tra_m.011337
phaw_30_tra_m.023065
phaw_30_tra_m.017870
phaw_30_tra_m.014775
phaw_30_tra_m.022602
phaw_30_tra_m.004288
phaw_30_tra_m.017478
phaw_30_tra_m.016782
phaw_30_tra_m.025784
phaw_30_tra_m.007788
phaw_30_tra_m.001210
phaw_30_tra_m.020102
phaw_30_tra_m.019056
phaw_30_tra_m.021348
phaw_30_tra_m.011872
phaw_30_tra_m.007412
phaw_30_tra_u.007984
phaw_30_tra_m.002048
phaw_30_tra_m.023789
phaw_30_tra_m.020260
phaw_30_tra_m.001711
phaw_30_tra_m.003737
phaw_30_tra_m.025952
phaw_30_tra_m.004723
phaw_30_tra_m.021705
phaw_30_tra_u.014001
phaw_30_tra_m.025050
phaw_30_tra_m.001755
phaw_30_tra_m.010656
phaw_30_tra_m.006739
phaw_30_tra_m.011013
phaw_30_tra_m.011645
phaw_30_tra_m.015337
phaw_30_tra_m.014305
phaw_30_tra_m.020468
phaw_30_tra_m.023894
phaw_30_tra_m.023445
phaw_30_tra_m.000942
phaw_30_tra_m.000944
phaw_30_tra_m.007254
phaw_30_tra_u.026246
phaw_30_tra_m.021610
phaw_30_tra_m.011797
phaw_30_tra_m.025113
phaw_30_tra_m.012126
phaw_30_tra_m.011685
phaw_30_tra_m.022901
phaw_30_tra_u.009292
phaw_30_tra_m.009295
phaw_30_tra_m.021109
phaw_30_tra_m.000832
phaw_30_tra_m.018052
phaw_30_tra_m.012480
phaw_30_tra_m.007659
phaw_30_tra_m.023543
phaw_30_tra_m.017374
phaw_30_tra_m.015532
phaw_30_tra_m.001731
phaw_30_tra_m.003904
phaw_30_tra_m.021360
phaw_30_tra_m.015952
phaw_30_tra_u.015957
phaw_30_tra_m.020965
phaw_30_tra_m.002971
phaw_30_tra_m.002812
phaw_30_tra_u.007669
phaw_30_tra_m.020482
phaw_30_tra_m.023218
phaw_30_tra_m.013313
phaw_30_tra_m.012838
phaw_30_tra_m.022924
phaw_30_tra_m.015125
phaw_30_tra_m.025035
phaw_30_tra_m.000398
phaw_30_tra_m.002507
phaw_30_tra_m.019764
phaw_30_tra_m.017615
phaw_30_tra_m.017612
phaw_30_tra_m.016849
phaw_30_tra_m.024713
phaw_30_tra_m.016940
phaw_30_tra_m.021591
phaw_30_tra_m.019020
phaw_30_tra_m.000766
phaw_30_tra_m.007025
phaw_30_tra_m.005171
phaw_30_tra_u.013685
phaw_30_tra_m.004992
phaw_30_tra_m.018823
phaw_30_tra_m.018828
phaw_30_tra_m.013882
phaw_30_tra_m.008867
phaw_30_tra_m.000826
phaw_30_tra_m.008790
phaw_30_aug_m.027094
phaw_30_tra_m.019702
phaw_30_tra_m.010820
phaw_30_tra_m.005786
phaw_30_tra_m.015651
phaw_30_tra_m.015736
phaw_30_tra_m.000353
phaw_30_tra_m.004946
phaw_30_tra_m.013722
phaw_30_tra_m.018614
phaw_30_tra_m.012330
phaw_30_tra_m.008065
phaw_30_tra_m.020155
phaw_30_tra_m.020737
phaw_30_tra_m.005277
phaw_30_tra_m.020655
phaw_30_tra_m.020736
phaw_30_tra_m.004827
phaw_30_tra_m.005334
phaw_30_tra_m.022019
phaw_30_tra_m.004408
phaw_30_tra_m.020606
phaw_30_tra_m.001682
phaw_30_tra_m.025109
phaw_30_tra_m.010718
phaw_30_tra_m.014094
phaw_30_tra_m.023798
phaw_30_tra_m.020543
phaw_30_tra_m.010091
phaw_30_tra_m.013095
phaw_30_tra_m.003689
phaw_30_tra_m.019376
phaw_30_tra_m.021485
phaw_30_tra_m.024378
phaw_30_tra_m.007561
phaw_30_tra_m.022626
phaw_30_tra_m.025630
phaw_30_tra_m.003891
phaw_30_tra_u.012191
phaw_30_tra_m.012195
phaw_30_tra_m.025303
phaw_30_tra_m.013091
phaw_30_tra_m.026474
phaw_30_tra_m.015328
phaw_30_tra_u.026177
phaw_30_tra_m.013957
phaw_30_tra_m.020135
phaw_30_tra_m.005103
phaw_30_tra_m.025261
phaw_30_tra_m.012025
phaw_30_tra_m.002366
phaw_30_tra_m.004622
phaw_30_tra_m.000630
phaw_30_tra_m.024239
phaw_30_tra_m.013459
phaw_30_tra_m.001768
phaw_30_tra_m.005792
phaw_30_tra_m.025906
phaw_30_tra_m.007300
phaw_30_tra_m.003053
phaw_30_tra_m.014294
phaw_30_tra_m.024621
phaw_30_tra_m.021673
phaw_30_tra_m.024006
phaw_30_tra_m.013178
phaw_30_tra_m.021185
phaw_30_tra_m.014836
phaw_30_tra_m.018473
phaw_30_tra_m.005474
phaw_30_tra_m.015432
phaw_30_tra_m.005479
phaw_30_tra_m.007519
phaw_30_tra_u.017312
phaw_30_tra_m.024785
phaw_30_tra_m.006963
phaw_30_tra_m.001848
phaw_30_tra_m.005113
phaw_30_tra_m.013359
phaw_30_tra_m.007615
phaw_30_tra_u.014997
phaw_30_tra_m.024502
phaw_30_tra_m.024258
phaw_30_tra_m.006096
phaw_30_tra_m.026068
phaw_30_tra_m.002931
phaw_30_tra_m.020629
phaw_30_tra_m.026539
phaw_30_tra_m.021538
phaw_30_tra_m.009820
phaw_30_tra_m.007730
phaw_30_tra_m.018242
phaw_30_tra_m.007728
phaw_30_tra_u.025786
phaw_30_tra_m.009107
phaw_30_tra_m.008207
phaw_30_tra_m.023651
phaw_30_tra_u.009498
phaw_30_tra_m.021597
phaw_30_tra_m.001309
phaw_30_tra_m.013471
phaw_30_tra_m.011924
phaw_30_tra_m.026580
phaw_30_tra_m.025082
phaw_30_tra_m.005498
phaw_30_tra_u.005492
phaw_30_tra_m.004951
phaw_30_tra_m.017997
phaw_30_tra_m.001426
phaw_30_tra_m.010527
phaw_30_tra_m.016186
phaw_30_tra_m.007399
phaw_30_tra_m.013699
phaw_30_tra_u.019638
phaw_30_tra_m.014592
phaw_30_tra_m.026221
phaw_30_tra_m.000871
phaw_30_tra_m.011522
phaw_30_tra_m.011007
phaw_30_tra_m.022495
phaw_30_tra_m.025466
phaw_30_tra_m.013291
phaw_30_tra_u.026511
phaw_30_tra_m.014955
phaw_30_aug_m.026977
phaw_30_tra_u.016926
phaw_30_tra_m.023111
phaw_30_tra_m.020894
phaw_30_tra_m.022156
phaw_30_tra_m.014894
phaw_30_tra_m.000448
phaw_30_tra_m.015146
phaw_30_tra_m.001375
phaw_30_tra_m.018609
phaw_30_tra_m.019347
phaw_30_tra_m.003036
phaw_30_tra_m.020669
phaw_30_tra_m.000446
phaw_30_tra_m.004869
phaw_30_tra_m.008140
phaw_30_tra_m.007120
phaw_30_tra_m.003033
phaw_30_tra_m.000130
phaw_30_tra_m.011026
phaw_30_tra_m.009931
phaw_30_tra_u.003563
phaw_30_tra_m.006092
phaw_30_tra_m.000289
phaw_30_tra_m.013649
phaw_30_tra_m.009581
phaw_30_tra_u.003237
phaw_30_tra_u.012690
phaw_30_tra_m.016018
phaw_30_tra_m.016113
phaw_30_tra_m.006097
phaw_30_tra_m.010790
phaw_30_tra_u.013582
phaw_30_tra_m.010784
phaw_30_tra_m.016080
phaw_30_tra_m.009805
phaw_30_tra_m.000810
phaw_30_tra_m.003580
phaw_30_tra_m.013322
phaw_30_tra_m.015084
phaw_30_tra_m.013486
phaw_30_tra_m.026336
phaw_30_tra_m.025228
phaw_30_tra_m.013669
phaw_30_tra_m.015693
phaw_30_tra_m.014912
phaw_30_tra_m.003197
phaw_30_tra_u.017283
phaw_30_tra_u.026169
phaw_30_tra_m.006879
phaw_30_tra_m.019217
phaw_30_tra_m.021396
phaw_30_tra_m.008267
phaw_30_tra_m.010116
phaw_30_tra_m.017368
phaw_30_tra_m.016375
phaw_30_tra_m.020365
phaw_30_tra_m.009654
phaw_30_tra_m.000889
phaw_30_tra_m.019487
phaw_30_tra_m.015197
phaw_30_tra_m.024443
phaw_30_tra_m.011476
phaw_30_tra_m.014321
phaw_30_tra_m.007334
phaw_30_tra_m.002209
phaw_30_tra_m.006211
phaw_30_tra_m.002688
phaw_30_tra_m.019813
phaw_30_tra_m.001115
phaw_30_tra_m.015960
phaw_30_tra_m.014341
phaw_30_tra_u.017345
phaw_30_tra_m.010392
phaw_30_tra_u.003384
phaw_30_tra_m.007818
phaw_30_tra_m.009412
phaw_30_tra_m.007607
phaw_30_tra_m.002238
phaw_30_tra_m.024469
phaw_30_tra_m.010547
phaw_30_tra_m.018945
phaw_30_tra_m.021181
phaw_30_tra_m.025604
phaw_30_tra_m.006034
phaw_30_tra_m.014690
phaw_30_tra_m.011614
phaw_30_tra_m.009085
phaw_30_tra_m.003788
phaw_30_tra_m.022126
phaw_30_tra_m.007171
phaw_30_tra_u.017139
phaw_30_tra_m.015518
phaw_30_tra_m.009102
phaw_30_tra_m.018474
phaw_30_tra_m.004916
phaw_30_tra_m.024819
phaw_30_tra_m.018537
phaw_30_tra_m.024912
phaw_30_tra_m.006174
phaw_30_tra_m.007439
phaw_30_tra_m.021521
phaw_30_tra_m.004546
phaw_30_tra_m.021952
phaw_30_tra_m.011199
phaw_30_tra_m.006783
phaw_30_tra_m.024556
phaw_30_tra_m.024552
phaw_30_tra_u.010395
phaw_30_tra_m.023526
phaw_30_tra_m.000226
phaw_30_tra_m.002252
phaw_30_tra_m.007145
phaw_30_tra_m.025290
phaw_30_tra_m.003256
phaw_30_tra_u.009250
phaw_30_tra_m.001841
phaw_30_tra_m.025755
phaw_30_tra_u.006316
phaw_30_tra_m.024541
phaw_30_tra_m.021288
phaw_30_tra_m.000693
phaw_30_tra_m.007432
phaw_30_tra_m.022590
phaw_30_tra_m.001325
phaw_30_tra_u.002959
phaw_30_tra_m.017294
phaw_30_tra_m.003862
phaw_30_tra_u.009639
phaw_30_tra_m.006590
phaw_30_tra_m.024669
phaw_30_tra_m.017781
phaw_30_tra_m.026270
phaw_30_tra_u.009203
phaw_30_tra_m.025946
phaw_30_tra_m.007175
phaw_30_tra_m.000792
phaw_30_tra_m.024718
phaw_30_tra_u.017078
phaw_30_tra_m.001201
phaw_30_tra_m.001902
phaw_30_tra_m.025514
phaw_30_tra_m.005343
phaw_30_tra_m.001854
phaw_30_tra_m.014574
phaw_30_tra_m.005066
phaw_30_tra_m.004194
phaw_30_tra_m.015000
phaw_30_tra_m.024362
phaw_30_tra_m.002738
phaw_30_tra_m.017091
phaw_30_tra_m.020943
phaw_30_tra_u.002775
phaw_30_tra_m.004539
phaw_30_tra_m.004926
phaw_30_tra_m.013756
phaw_30_tra_m.022906
phaw_30_tra_m.013215
phaw_30_tra_m.000914
phaw_30_tra_m.000911
phaw_30_tra_m.015903
phaw_30_tra_m.016458
phaw_30_tra_m.016248
phaw_30_tra_m.023935
phaw_30_tra_u.026573
phaw_30_tra_m.025792
phaw_30_tra_m.011110
phaw_30_tra_m.001761
phaw_30_tra_m.014559
phaw_30_tra_m.013027
phaw_30_tra_m.004921
phaw_30_tra_m.022360
phaw_30_tra_m.008216
phaw_30_tra_m.019532
phaw_30_tra_m.003723
phaw_30_tra_m.012319
phaw_30_tra_m.026050
phaw_30_tra_m.008166
phaw_30_tra_m.010643
phaw_30_tra_m.026229
phaw_30_tra_m.007092
phaw_30_tra_m.014761
phaw_30_tra_m.000285
phaw_30_tra_m.015274
phaw_30_tra_m.025559
phaw_30_tra_u.008191
phaw_30_tra_m.023775
phaw_30_tra_u.016318
phaw_30_tra_m.008839
phaw_30_aug_m.028622
phaw_30_tra_m.008954
phaw_30_tra_m.026566
phaw_30_tra_m.023049
phaw_30_tra_m.016553
phaw_30_tra_m.015831
phaw_30_tra_m.015114
phaw_30_tra_m.005285
phaw_30_tra_m.022194
phaw_30_tra_m.009108
phaw_30_tra_m.011818
phaw_30_tra_m.001658
phaw_30_tra_m.014713
phaw_30_tra_m.017825
phaw_30_tra_m.007998
phaw_30_tra_m.021715
phaw_30_tra_m.006255
phaw_30_tra_u.016402
phaw_30_tra_m.019641
phaw_30_tra_m.015526
phaw_30_tra_m.004251
phaw_30_tra_u.009582
phaw_30_tra_u.017015
phaw_30_tra_m.021041
phaw_30_tra_m.020478
phaw_30_tra_m.009533
phaw_30_tra_m.002345
