# Supplementary material for: The genome of the crustacean Parhyale hawaiensis, a model for animal development, regeneration, immunity and lignocellulose digestion
Source: eLife. 2016 Nov 16;5:e20062. doi: 10.7554/eLife.20062 (PMC5111886; doi:10.7554/eLife.20062)
Supplement: Figure 5—source data 3. — Orthofinder analysis using the Parhyale predicted proteome. DOI: http://dx.doi.org/10.7554/eLife.20062.015 [file elife-20062-fig5-data3.txt]

OG0000000	phaw_30_tra_m.001460,phaw_30_tra_m.017618,phaw_30_tra_m.000514,phaw_30_tra_m.022585,phaw_30_tra_m.022586,phaw_30_tra_m.019676,phaw_30_tra_m.017104,phaw_30_tra_m.018876,phaw_30_tra_m.009960,phaw_30_tra_m.015679,phaw_30_tra_m.022048,phaw_30_tra_m.021067,phaw_30_tra_m.021066,phaw_30_tra_m.012349,phaw_30_tra_m.013640,phaw_30_tra_m.006059,phaw_30_tra_m.026499,phaw_30_tra_m.026500,phaw_30_tra_m.026121,…
OG0000001	phaw_30_tra_m.001903,phaw_30_tra_m.019877,phaw_30_aug_m.027041,phaw_30_aug_m.027313,phaw_30_aug_m.027551,phaw_30_aug_m.027556,phaw_30_aug_m.026979,phaw_30_aug_m.028431,phaw_30_tra_m.023319,phaw_30_aug_m.027148,phaw_30_aug_m.026967,phaw_30_tra_m.023454,phaw_30_tra_m.023455,phaw_30_aug_m.027028,phaw_30_tra_m.001117,phaw_30_tra_m.005923,phaw_30_aug_m.027162,phaw_30_aug_m.028202,phaw_30_tra_m.023123,…
OG0000003	phaw_30_tra_m.018756,phaw_30_tra_m.017756,phaw_30_tra_m.017758,phaw_30_tra_m.017757,phaw_30_tra_m.022387,phaw_30_aug_m.027950,phaw_30_tra_m.019898,phaw_30_tra_m.019714,phaw_30_tra_m.026088,phaw_30_tra_m.001494,phaw_30_tra_u.002110,phaw_30_tra_m.009835,phaw_30_tra_m.021881,phaw_30_tra_m.006834,phaw_30_tra_m.020740,phaw_30_tra_m.024531,phaw_30_tra_m.016165,phaw_30_tra_m.007082,phaw_30_tra_m.023713,…
OG0000004	phaw_30_tra_m.012405,phaw_30_tra_m.024326,phaw_30_tra_m.024949,phaw_30_tra_m.025225,phaw_30_tra_m.023556
OG0000005	phaw_30_tra_m.011577,phaw_30_tra_m.018771,phaw_30_tra_m.000854
OG0000006	phaw_30_tra_m.001075,phaw_30_tra_m.000762
OG0000007	phaw_30_tra_m.008842,phaw_30_tra_m.012120,phaw_30_tra_m.015860,phaw_30_tra_m.005333,phaw_30_tra_m.020767,phaw_30_tra_m.020761,phaw_30_tra_m.018754,phaw_30_tra_m.003009,phaw_30_tra_m.021209,phaw_30_tra_u.013127,phaw_30_tra_m.015647,phaw_30_tra_m.007394,phaw_30_tra_m.010845,phaw_30_tra_m.016214,phaw_30_tra_m.022379,phaw_30_tra_m.019810,phaw_30_tra_m.016353,phaw_30_tra_m.009111,phaw_30_tra_m.018480,…
OG0000008	phaw_30_tra_m.008272,phaw_30_tra_m.018259,phaw_30_tra_m.020298,phaw_30_tra_m.017073
OG0000009	phaw_30_tra_m.005442,phaw_30_tra_m.018200,phaw_30_tra_m.009951,phaw_30_tra_m.013047,phaw_30_tra_m.008329,phaw_30_tra_m.021406,phaw_30_tra_m.000890,phaw_30_tra_m.009304,phaw_30_tra_m.007597,phaw_30_tra_m.025146,phaw_30_tra_m.007681,phaw_30_tra_m.001756,phaw_30_tra_u.021691,phaw_30_tra_m.002148,phaw_30_tra_m.009723,phaw_30_tra_m.009724,phaw_30_tra_m.011623,phaw_30_tra_m.008597,phaw_30_tra_m.015384,…
OG0000010	phaw_30_tra_m.023242,phaw_30_aug_m.026832,phaw_30_tra_m.004416,phaw_30_tra_m.018171,phaw_30_aug_m.027237,phaw_30_tra_m.020755,phaw_30_aug_m.027861,phaw_30_aug_m.027905,phaw_30_tra_m.026640,phaw_30_tra_m.004428,phaw_30_tra_m.001685,phaw_30_tra_m.020471,phaw_30_aug_m.028013,phaw_30_tra_m.010393,phaw_30_tra_m.013058,phaw_30_tra_m.002455,phaw_30_tra_m.005430,phaw_30_tra_m.024538,phaw_30_tra_m.004495,…
OG0000011	phaw_30_tra_m.005448,phaw_30_tra_m.020086,phaw_30_tra_m.015625,phaw_30_tra_m.010751,phaw_30_tra_m.018506,phaw_30_tra_m.002492,phaw_30_tra_m.019648,phaw_30_tra_m.026276,phaw_30_tra_m.024477,phaw_30_tra_m.006566,phaw_30_tra_m.017264,phaw_30_tra_m.025884,phaw_30_tra_m.005257,phaw_30_tra_m.009290,phaw_30_tra_m.003295,phaw_30_tra_m.013428,phaw_30_tra_m.013425,phaw_30_tra_m.016380,phaw_30_tra_m.023255,…
OG0000012	phaw_30_tra_m.007484,phaw_30_tra_m.008685,phaw_30_tra_m.020884,phaw_30_tra_u.019182,phaw_30_tra_m.005689,phaw_30_tra_m.015395,phaw_30_tra_m.005437,phaw_30_tra_m.020244,phaw_30_tra_m.007801,phaw_30_tra_m.007217,phaw_30_tra_m.001395,phaw_30_tra_m.013299,phaw_30_tra_m.006060,phaw_30_tra_m.002802,phaw_30_tra_m.008102,phaw_30_tra_m.008107,phaw_30_tra_u.009845,phaw_30_tra_m.015715,phaw_30_tra_m.012141,…
OG0000013	phaw_30_aug_m.027547,phaw_30_tra_m.020684,phaw_30_tra_u.023087,phaw_30_tra_u.023088,phaw_30_aug_m.027326,phaw_30_aug_m.027325,phaw_30_tra_m.016430,phaw_30_tra_m.008195,phaw_30_tra_m.003451,phaw_30_tra_m.011715,phaw_30_tra_m.021727,phaw_30_tra_m.011457,phaw_30_tra_m.019233,phaw_30_tra_m.011780,phaw_30_tra_m.020682,phaw_30_tra_u.013501,phaw_30_tra_m.020345,phaw_30_tra_m.005616
OG0000014	phaw_30_tra_m.020645,phaw_30_tra_m.023094,phaw_30_tra_m.007243,phaw_30_tra_m.005812,phaw_30_tra_m.001651,phaw_30_tra_m.020167,phaw_30_tra_m.026399,phaw_30_tra_m.025441,phaw_30_tra_m.026493,phaw_30_tra_m.016281,phaw_30_tra_m.012785,phaw_30_tra_m.007619,phaw_30_tra_m.018954,phaw_30_tra_m.023233,phaw_30_tra_m.007276,phaw_30_tra_m.012971,phaw_30_tra_m.019846,phaw_30_tra_m.002992,phaw_30_tra_m.015949,…
OG0000015	phaw_30_tra_m.018199,phaw_30_tra_m.000194,phaw_30_tra_m.003008,phaw_30_tra_m.010666,phaw_30_tra_m.011798,phaw_30_tra_m.019474,phaw_30_tra_m.007804,phaw_30_tra_m.023962,phaw_30_tra_m.009239,phaw_30_tra_m.015437,phaw_30_tra_m.007029,phaw_30_tra_m.023115,phaw_30_tra_m.020331,phaw_30_tra_m.003767,phaw_30_tra_m.022889,phaw_30_tra_m.016085,phaw_30_tra_m.006406,phaw_30_tra_m.024302,phaw_30_tra_m.014055,…
OG0000016	phaw_30_tra_m.025537,phaw_30_tra_m.006121,phaw_30_aug_m.028594,phaw_30_tra_m.005865,phaw_30_tra_m.026247,phaw_30_tra_m.002772,phaw_30_tra_m.018072,phaw_30_tra_m.025264,phaw_30_aug_m.028661,phaw_30_tra_m.016308,phaw_30_tra_m.015801,phaw_30_tra_m.011854,phaw_30_tra_m.012002,phaw_30_tra_m.013180,phaw_30_tra_m.005143,phaw_30_aug_m.027891,phaw_30_tra_m.006274,phaw_30_tra_m.017160
OG0000017	phaw_30_tra_m.011917,phaw_30_tra_m.005445,phaw_30_tra_m.021161,phaw_30_tra_m.006971,phaw_30_tra_m.022040,phaw_30_tra_m.021949,phaw_30_tra_m.019809,phaw_30_tra_m.015095,phaw_30_tra_m.022270,phaw_30_tra_m.001153,phaw_30_tra_m.023097,phaw_30_tra_m.007937,phaw_30_tra_m.023810,phaw_30_tra_m.013442,phaw_30_tra_m.007060,phaw_30_tra_m.009231,phaw_30_tra_m.023344,phaw_30_tra_m.009234,phaw_30_aug_m.027889,…
OG0000018	phaw_30_tra_m.007246,phaw_30_aug_m.027610,phaw_30_tra_m.003323,phaw_30_tra_m.001901,phaw_30_tra_m.024640,phaw_30_tra_u.019808,phaw_30_tra_m.004554,phaw_30_tra_m.019873,phaw_30_tra_m.014722,phaw_30_tra_m.014724,phaw_30_tra_m.012046,phaw_30_tra_m.007030,phaw_30_tra_m.014420,phaw_30_tra_m.021208,phaw_30_tra_m.026715,phaw_30_tra_m.004675,phaw_30_tra_m.014965,phaw_30_tra_m.006375,phaw_30_tra_m.024645,…
OG0000019	phaw_30_tra_m.007716,phaw_30_aug_m.027178,phaw_30_aug_m.027286,phaw_30_aug_m.027288,phaw_30_aug_m.027289,phaw_30_aug_m.027290,phaw_30_tra_m.020370,phaw_30_tra_m.025590,phaw_30_tra_m.024845,phaw_30_tra_m.020083,phaw_30_tra_m.020082,phaw_30_tra_m.017584,phaw_30_tra_m.025390,phaw_30_tra_m.008391,phaw_30_tra_m.006603,phaw_30_tra_m.007682,phaw_30_tra_m.007940,phaw_30_tra_m.020147,phaw_30_tra_m.005412,…
OG0000021	phaw_30_tra_m.001784,phaw_30_tra_m.008966,phaw_30_tra_m.012968,phaw_30_tra_m.009861,phaw_30_tra_m.003455,phaw_30_tra_m.003454,phaw_30_aug_m.026725,phaw_30_tra_m.024741,phaw_30_tra_m.025196,phaw_30_tra_m.004552,phaw_30_tra_m.001491,phaw_30_tra_m.007009,phaw_30_tra_m.008531,phaw_30_tra_m.005256,phaw_30_tra_m.020312,phaw_30_aug_m.028603,phaw_30_tra_m.014781,phaw_30_tra_m.000979,phaw_30_aug_m.027397,…
OG0000023	phaw_30_tra_m.019671,phaw_30_tra_m.024450,phaw_30_tra_m.019876,phaw_30_tra_m.010814,phaw_30_tra_m.004273,phaw_30_tra_m.018093,phaw_30_tra_m.022291,phaw_30_tra_m.000547,phaw_30_tra_m.023325,phaw_30_aug_m.027201,phaw_30_tra_m.015275,phaw_30_aug_m.028385,phaw_30_tra_m.001265,phaw_30_aug_m.027159,phaw_30_tra_m.022909,phaw_30_tra_m.008269,phaw_30_tra_m.012801,phaw_30_tra_m.007641,phaw_30_tra_m.014463
OG0000025	phaw_30_tra_m.006734,phaw_30_tra_m.019172,phaw_30_tra_u.010088,phaw_30_tra_m.006595,phaw_30_tra_m.016245,phaw_30_tra_m.003018,phaw_30_tra_m.007954,phaw_30_tra_m.014852
OG0000026	phaw_30_tra_m.010945,phaw_30_tra_m.013200,phaw_30_tra_m.005980,phaw_30_tra_m.015541,phaw_30_tra_m.008425,phaw_30_tra_m.021500,phaw_30_tra_m.026562,phaw_30_tra_m.003298,phaw_30_tra_m.008310,phaw_30_tra_m.015777,phaw_30_tra_m.023774,phaw_30_tra_m.003051,phaw_30_tra_m.020788,phaw_30_tra_m.014626,phaw_30_tra_m.024959,phaw_30_tra_m.003657
OG0000027	phaw_30_tra_m.008843,phaw_30_tra_m.011098,phaw_30_tra_m.014763,phaw_30_tra_m.012850,phaw_30_tra_m.019505,phaw_30_tra_m.018373,phaw_30_tra_m.004655,phaw_30_tra_m.004314,phaw_30_tra_m.013766,phaw_30_tra_u.015718,phaw_30_tra_m.014485,phaw_30_tra_m.021840,phaw_30_tra_m.021839,phaw_30_tra_m.016744,phaw_30_tra_m.011134,phaw_30_tra_m.006379,phaw_30_tra_m.008559,phaw_30_tra_m.014281,phaw_30_tra_m.008952,…
OG0000028	phaw_30_tra_m.025343,phaw_30_tra_m.015565,phaw_30_tra_m.021685,phaw_30_tra_m.016947,phaw_30_tra_m.001553,phaw_30_tra_m.021464,phaw_30_tra_m.011424,phaw_30_aug_m.028027,phaw_30_tra_m.018074,phaw_30_aug_m.027494,phaw_30_tra_m.015610,phaw_30_tra_m.024489,phaw_30_aug_m.028346,phaw_30_aug_m.026769,phaw_30_aug_m.026768,phaw_30_aug_m.026916,phaw_30_tra_m.019208,phaw_30_tra_m.016170,phaw_30_tra_u.003636,…
OG0000029	phaw_30_tra_m.010066,phaw_30_tra_m.024842,phaw_30_tra_m.015170,phaw_30_tra_m.017049,phaw_30_tra_m.000532,phaw_30_tra_m.011637,phaw_30_tra_m.024504,phaw_30_tra_m.010424,phaw_30_tra_m.023597,phaw_30_tra_m.024370,phaw_30_tra_m.007291,phaw_30_tra_m.009151,phaw_30_tra_u.013736,phaw_30_tra_m.022123,phaw_30_tra_m.006402,phaw_30_tra_m.006218,phaw_30_tra_m.006989,phaw_30_tra_m.010993,phaw_30_tra_m.008600,…
OG0000030	phaw_30_aug_m.027986,phaw_30_aug_m.027605,phaw_30_tra_m.006732,phaw_30_aug_m.027282,phaw_30_aug_m.027932,phaw_30_aug_m.026929,phaw_30_aug_m.027739,phaw_30_aug_m.027735,phaw_30_aug_m.028539,phaw_30_aug_m.027232,phaw_30_aug_m.027143,phaw_30_aug_m.028610,phaw_30_aug_m.026811,phaw_30_aug_m.026812,phaw_30_aug_m.027139,phaw_30_aug_m.027725,phaw_30_aug_m.026784,phaw_30_aug_m.027247,phaw_30_aug_m.027712,…
OG0000031	phaw_30_tra_m.015367,phaw_30_tra_m.014838,phaw_30_tra_m.022262,phaw_30_tra_m.022261,phaw_30_tra_m.003972,phaw_30_tra_m.014122,phaw_30_tra_m.008996,phaw_30_tra_m.005791,phaw_30_tra_m.023347,phaw_30_tra_m.009034,phaw_30_tra_m.005912,phaw_30_tra_m.009157,phaw_30_tra_m.025647,phaw_30_tra_m.010360,phaw_30_tra_m.000788,phaw_30_tra_m.009473,phaw_30_tra_m.022154,phaw_30_tra_m.022153,phaw_30_tra_m.013651,…
OG0000032	phaw_30_tra_m.008974
OG0000033	phaw_30_tra_m.018693,phaw_30_tra_m.007553,phaw_30_tra_m.021166,phaw_30_tra_m.010848,phaw_30_tra_u.020861,phaw_30_aug_m.027818,phaw_30_aug_m.028450,phaw_30_tra_m.014521,phaw_30_tra_m.019099,phaw_30_tra_m.008833,phaw_30_tra_m.008407,phaw_30_tra_m.009836,phaw_30_tra_m.024739,phaw_30_tra_m.019997,phaw_30_tra_m.006918,phaw_30_tra_m.010351,phaw_30_tra_m.007172,phaw_30_tra_m.013172,phaw_30_tra_m.023579,…
OG0000034	phaw_30_tra_m.021167,phaw_30_tra_m.017813,phaw_30_tra_m.017814,phaw_30_tra_m.011241,phaw_30_tra_m.011702,phaw_30_tra_m.024447,phaw_30_tra_m.005028,phaw_30_tra_m.021143,phaw_30_tra_m.022961,phaw_30_tra_m.003478,phaw_30_tra_m.018551,phaw_30_tra_m.012430,phaw_30_tra_m.024767,phaw_30_tra_m.019704,phaw_30_tra_m.005831,phaw_30_tra_m.009875,phaw_30_tra_m.015471,phaw_30_tra_m.009051,phaw_30_tra_m.015425,…
OG0000035	phaw_30_aug_m.027525,phaw_30_tra_m.011499,phaw_30_tra_m.017192,phaw_30_aug_m.028256,phaw_30_aug_m.028533,phaw_30_tra_m.026396,phaw_30_tra_m.024909,phaw_30_tra_m.016323,phaw_30_tra_m.016970,phaw_30_tra_m.013191,phaw_30_tra_m.001720,phaw_30_tra_m.006105,phaw_30_tra_m.009135,phaw_30_tra_m.017219,phaw_30_tra_m.003293,phaw_30_tra_m.024470,phaw_30_tra_m.002261,phaw_30_tra_m.008746,phaw_30_tra_m.001079,…
OG0000036	phaw_30_tra_m.013463,phaw_30_tra_m.007529,phaw_30_tra_m.021797,phaw_30_tra_m.016014,phaw_30_tra_m.001517,phaw_30_tra_m.021950,phaw_30_tra_m.011976,phaw_30_tra_m.011983,phaw_30_tra_m.007404,phaw_30_tra_m.025459,phaw_30_aug_m.027633,phaw_30_tra_m.020825,phaw_30_tra_m.001564,phaw_30_tra_m.009513,phaw_30_tra_m.015497,phaw_30_tra_m.022699,phaw_30_tra_m.022698,phaw_30_tra_m.009439,phaw_30_tra_m.015882,…
OG0000037	phaw_30_tra_m.013123,phaw_30_tra_m.003605
OG0000038	phaw_30_tra_m.009330,phaw_30_tra_m.005356,phaw_30_tra_m.006794,phaw_30_tra_m.012121,phaw_30_tra_m.005198
OG0000039	phaw_30_tra_m.025839,phaw_30_tra_m.021687,phaw_30_tra_m.016714,phaw_30_tra_m.013669,phaw_30_tra_m.005022,phaw_30_tra_m.001714,phaw_30_tra_m.009038,phaw_30_tra_m.008033,phaw_30_tra_m.006080,phaw_30_tra_m.020338,phaw_30_tra_m.005362,phaw_30_tra_m.007469,phaw_30_tra_m.008819,phaw_30_tra_m.018484,phaw_30_tra_m.009672,phaw_30_tra_m.001200,phaw_30_tra_m.008874,phaw_30_tra_m.019749,phaw_30_tra_m.014896,…
OG0000040	phaw_30_tra_m.024680,phaw_30_tra_m.021182,phaw_30_tra_m.011362
OG0000041	phaw_30_tra_m.026036,phaw_30_tra_m.017218,phaw_30_tra_m.011672,phaw_30_tra_m.004859,phaw_30_tra_m.024604,phaw_30_tra_m.001648,phaw_30_tra_m.003543,phaw_30_tra_m.024086,phaw_30_tra_m.014107
OG0000042	phaw_30_tra_m.026124,phaw_30_tra_m.008587
OG0000043	phaw_30_tra_m.013835,phaw_30_tra_m.015290,phaw_30_tra_m.026629,phaw_30_tra_m.023843,phaw_30_tra_m.009207,phaw_30_tra_m.016471,phaw_30_tra_m.003607
OG0000044	phaw_30_aug_m.027522,phaw_30_tra_m.000227,phaw_30_tra_m.014549,phaw_30_tra_m.018601,phaw_30_tra_m.000105,phaw_30_tra_m.016662,phaw_30_tra_m.019980,phaw_30_tra_m.018078,phaw_30_tra_m.009739,phaw_30_tra_m.015304,phaw_30_tra_m.007593,phaw_30_tra_m.012655,phaw_30_aug_m.027586,phaw_30_tra_m.005832,phaw_30_aug_m.027612,phaw_30_aug_m.028166,phaw_30_tra_m.024694,phaw_30_tra_m.016118,phaw_30_tra_m.021711,…
OG0000045	phaw_30_tra_m.007486,phaw_30_tra_m.007485,phaw_30_tra_m.002440,phaw_30_tra_m.008967,phaw_30_tra_m.005681,phaw_30_tra_m.015938,phaw_30_tra_m.014764,phaw_30_tra_m.001307,phaw_30_tra_m.005535,phaw_30_tra_m.001859,phaw_30_tra_m.003140,phaw_30_tra_m.001152,phaw_30_tra_m.010813,phaw_30_tra_m.017366,phaw_30_tra_m.025700,phaw_30_tra_m.011224,phaw_30_tra_m.008589,phaw_30_tra_m.015717,phaw_30_tra_m.015538,…
OG0000046	phaw_30_aug_m.028309,phaw_30_tra_m.026325,phaw_30_aug_m.028029,phaw_30_aug_m.027548,phaw_30_tra_m.001002,phaw_30_aug_m.028602,phaw_30_aug_m.028322,phaw_30_tra_m.016742,phaw_30_tra_m.004978,phaw_30_aug_m.027170,phaw_30_aug_m.027085,phaw_30_aug_m.027164,phaw_30_tra_m.024487,phaw_30_aug_m.027403,phaw_30_aug_m.028211,phaw_30_tra_m.009496,phaw_30_tra_m.004094,phaw_30_aug_m.027469,phaw_30_aug_m.027349,…
OG0000047	phaw_30_tra_m.009795,phaw_30_tra_m.025567,phaw_30_tra_m.017983,phaw_30_tra_m.003362,phaw_30_tra_m.004210,phaw_30_tra_m.019288,phaw_30_tra_m.014119,phaw_30_tra_m.024052,phaw_30_tra_m.007158,phaw_30_tra_m.006807,phaw_30_tra_m.014934,phaw_30_tra_m.018209,phaw_30_tra_m.010252,phaw_30_tra_m.000346,phaw_30_tra_m.009924,phaw_30_tra_m.014084,phaw_30_tra_m.004666,phaw_30_tra_m.010733,phaw_30_tra_m.011127,…
OG0000048	phaw_30_aug_m.027604,phaw_30_tra_m.002771,phaw_30_tra_m.002657,phaw_30_tra_m.003685,phaw_30_aug_m.027999,phaw_30_aug_m.027668,phaw_30_tra_m.002316,phaw_30_tra_m.016338,phaw_30_tra_m.016460,phaw_30_tra_m.008466,phaw_30_tra_m.003922,phaw_30_tra_m.012616,phaw_30_tra_m.005998,phaw_30_tra_m.016836,phaw_30_tra_m.000775
OG0000049	phaw_30_tra_m.004486,phaw_30_tra_m.022867,phaw_30_tra_m.022866,phaw_30_tra_m.014884,phaw_30_tra_m.011244,phaw_30_tra_m.000719,phaw_30_tra_m.001992,phaw_30_tra_m.011146,phaw_30_tra_m.019415,phaw_30_tra_m.016232,phaw_30_tra_m.017406,phaw_30_tra_m.022520,phaw_30_tra_m.020834,phaw_30_tra_m.009491,phaw_30_tra_m.026042,phaw_30_tra_m.025862,phaw_30_tra_m.021336,phaw_30_tra_m.013737,phaw_30_tra_m.006020,…
OG0000050	phaw_30_tra_m.007161,phaw_30_tra_m.003348,phaw_30_tra_m.009719,phaw_30_tra_m.009718,phaw_30_tra_m.025634,phaw_30_tra_m.011718,phaw_30_tra_m.025352,phaw_30_tra_m.009123,phaw_30_tra_m.012642,phaw_30_tra_m.018902
OG0000051	phaw_30_tra_m.022415,phaw_30_tra_m.025032,phaw_30_tra_m.002877,phaw_30_tra_m.005387,phaw_30_tra_m.000583,phaw_30_tra_m.000584,phaw_30_aug_m.027734,phaw_30_tra_m.008299,phaw_30_tra_m.019872,phaw_30_tra_m.007931,phaw_30_tra_m.002191,phaw_30_tra_m.001162,phaw_30_tra_m.020388,phaw_30_aug_m.028614,phaw_30_tra_m.009301,phaw_30_tra_m.007205,phaw_30_tra_m.017022,phaw_30_tra_m.002822,phaw_30_tra_m.017342,…
OG0000052	phaw_30_tra_u.010792,phaw_30_tra_m.012155,phaw_30_tra_m.009015,phaw_30_tra_m.020225,phaw_30_tra_m.003067,phaw_30_tra_m.024891,phaw_30_tra_u.021592,phaw_30_tra_m.017743,phaw_30_tra_u.018943,phaw_30_tra_m.008939,phaw_30_tra_m.004066,phaw_30_tra_u.026380,phaw_30_tra_m.004658,phaw_30_tra_m.007665,phaw_30_tra_m.018105,phaw_30_tra_m.022245,phaw_30_tra_m.016369
OG0000054	phaw_30_tra_m.023565,phaw_30_tra_m.017993,phaw_30_tra_m.013942,phaw_30_tra_m.019254,phaw_30_tra_m.001372,phaw_30_aug_m.028107,phaw_30_tra_m.016081,phaw_30_aug_m.027519,phaw_30_tra_m.012233,phaw_30_aug_m.028383,phaw_30_tra_m.019102,phaw_30_tra_m.012922,phaw_30_aug_m.028337,phaw_30_tra_m.013111,phaw_30_tra_m.016690,phaw_30_aug_m.026730,phaw_30_tra_m.013456,phaw_30_tra_m.021155,phaw_30_tra_m.021156,…
OG0000056	phaw_30_aug_m.027524,phaw_30_tra_m.020172,phaw_30_aug_m.027111,phaw_30_tra_m.018599,phaw_30_tra_m.022663,phaw_30_aug_m.027254,phaw_30_aug_m.027710,phaw_30_tra_m.022966,phaw_30_aug_m.027134,phaw_30_aug_m.027716,phaw_30_aug_m.027965,phaw_30_tra_m.018111,phaw_30_aug_m.027761,phaw_30_aug_m.026969,phaw_30_tra_m.012008,phaw_30_aug_m.027966,phaw_30_tra_m.018322,phaw_30_tra_m.022423,phaw_30_tra_m.021993,…
OG0000057	phaw_30_tra_m.021609,phaw_30_tra_m.021046,phaw_30_tra_m.021047,phaw_30_tra_m.001703,phaw_30_tra_m.016347,phaw_30_tra_m.010465,phaw_30_tra_m.016260,phaw_30_tra_m.012852,phaw_30_tra_m.000925,phaw_30_tra_m.016418,phaw_30_tra_m.025139,phaw_30_tra_m.008780,phaw_30_tra_m.022942,phaw_30_tra_m.018041,phaw_30_tra_m.004089,phaw_30_tra_m.001857,phaw_30_tra_m.005388,phaw_30_tra_m.007810,phaw_30_tra_m.005432,…
OG0000058	phaw_30_tra_m.017861,phaw_30_tra_m.013073,phaw_30_tra_m.010379,phaw_30_tra_m.016063,phaw_30_tra_m.006974,phaw_30_tra_m.012611,phaw_30_tra_m.026002,phaw_30_tra_m.014701,phaw_30_tra_m.021075,phaw_30_tra_m.009596,phaw_30_tra_m.013565,phaw_30_tra_m.005537,phaw_30_tra_m.005732,phaw_30_tra_m.001271,phaw_30_tra_m.001098,phaw_30_tra_m.015301,phaw_30_aug_m.027364,phaw_30_tra_m.003057,phaw_30_tra_m.013224,…
OG0000059	phaw_30_tra_m.024682,phaw_30_tra_m.014676,phaw_30_tra_m.015085,phaw_30_tra_m.011888,phaw_30_tra_m.009905,phaw_30_aug_m.027640,phaw_30_aug_m.027661,phaw_30_aug_m.027303,phaw_30_aug_m.028070,phaw_30_aug_m.027662,phaw_30_tra_m.008761,phaw_30_aug_m.026883,phaw_30_tra_m.009285,phaw_30_tra_m.013112,phaw_30_tra_m.019712,phaw_30_tra_m.014310,phaw_30_aug_m.027389,phaw_30_tra_m.015493,phaw_30_aug_m.027500,…
OG0000060	phaw_30_tra_m.018441,phaw_30_tra_m.015191,phaw_30_tra_m.022878,phaw_30_tra_m.022685,phaw_30_tra_m.004044
OG0000061	phaw_30_tra_m.015081,phaw_30_tra_m.019780,phaw_30_tra_m.012294,phaw_30_tra_m.019590,phaw_30_tra_m.018215,phaw_30_aug_m.026837,phaw_30_aug_m.026747,phaw_30_aug_m.026748,phaw_30_tra_m.005286,phaw_30_tra_m.017876,phaw_30_tra_m.012124,phaw_30_tra_m.002977,phaw_30_tra_m.020658,phaw_30_tra_m.022547,phaw_30_tra_m.011891,phaw_30_tra_m.020895,phaw_30_tra_m.012683,phaw_30_tra_m.005309,phaw_30_tra_m.011320,…
OG0000062	phaw_30_tra_m.020078,phaw_30_tra_m.018290,phaw_30_aug_m.028229,phaw_30_tra_m.000840,phaw_30_tra_m.018452
OG0000063	phaw_30_tra_m.022798
OG0000064	phaw_30_tra_m.025183,phaw_30_tra_m.025338,phaw_30_tra_m.024766,phaw_30_tra_m.021079,phaw_30_tra_m.009219,phaw_30_tra_m.009218,phaw_30_tra_m.021078,phaw_30_tra_m.025621,phaw_30_tra_m.019849,phaw_30_aug_m.028038,phaw_30_tra_m.014723,phaw_30_tra_m.020429,phaw_30_tra_m.020428,phaw_30_tra_m.013035,phaw_30_tra_m.011370,phaw_30_tra_m.000905,phaw_30_tra_m.006490,phaw_30_tra_m.004852
OG0000065	phaw_30_aug_m.027609,phaw_30_aug_m.027606,phaw_30_aug_m.027607,phaw_30_aug_m.028381,phaw_30_tra_m.011411,phaw_30_tra_m.013467,phaw_30_tra_m.022947,phaw_30_tra_m.024397,phaw_30_aug_m.027432,phaw_30_aug_m.027431,phaw_30_tra_m.012515,phaw_30_tra_m.000620,phaw_30_aug_m.026738,phaw_30_aug_m.026739,phaw_30_aug_m.027257,phaw_30_aug_m.027256,phaw_30_tra_m.005025,phaw_30_tra_m.006357,phaw_30_aug_m.027260,…
OG0000066	phaw_30_tra_m.026559,phaw_30_tra_m.022351,phaw_30_tra_m.019630,phaw_30_tra_m.010327,phaw_30_tra_m.024707,phaw_30_tra_m.024876
OG0000067	phaw_30_tra_m.005951,phaw_30_tra_u.008828,phaw_30_tra_m.003108,phaw_30_tra_m.002459,phaw_30_tra_m.003749,phaw_30_tra_m.021523,phaw_30_tra_m.018894,phaw_30_tra_m.001171,phaw_30_tra_m.008829,phaw_30_tra_m.024818,phaw_30_tra_m.012804,phaw_30_tra_m.004767,phaw_30_tra_m.025391,phaw_30_tra_m.005741,phaw_30_tra_m.012775
OG0000069	phaw_30_tra_m.007090,phaw_30_tra_m.024314,phaw_30_tra_m.001413,phaw_30_tra_m.017280,phaw_30_tra_m.009263,phaw_30_tra_m.021869,phaw_30_tra_m.012935,phaw_30_tra_m.012739,phaw_30_tra_m.006693,phaw_30_tra_m.001578,phaw_30_tra_m.005160,phaw_30_tra_m.004341,phaw_30_tra_m.008427,phaw_30_tra_m.007365,phaw_30_tra_m.011045,phaw_30_tra_m.006271,phaw_30_tra_m.021742,phaw_30_tra_m.024899,phaw_30_tra_m.009262,…
OG0000070	phaw_30_aug_m.027955,phaw_30_tra_m.026570,phaw_30_tra_m.013017,phaw_30_tra_m.003328,phaw_30_aug_m.028011,phaw_30_tra_m.002979,phaw_30_aug_m.027438,phaw_30_aug_m.027436,phaw_30_aug_m.027435,phaw_30_tra_m.013561,phaw_30_aug_m.027954,phaw_30_tra_m.013500,phaw_30_aug_m.028196,phaw_30_tra_m.013834,phaw_30_aug_m.027584,phaw_30_tra_m.008947,phaw_30_aug_m.027670,phaw_30_tra_m.008985,phaw_30_tra_m.021961,…
OG0000071	phaw_30_tra_m.017304,phaw_30_tra_m.018293,phaw_30_tra_m.002339,phaw_30_tra_m.019784,phaw_30_tra_m.016493,phaw_30_tra_m.011560,phaw_30_tra_m.025648,phaw_30_tra_m.015010,phaw_30_tra_m.007003,phaw_30_tra_m.004805,phaw_30_tra_m.002372,phaw_30_tra_m.008460,phaw_30_tra_m.010488,phaw_30_tra_m.018704,phaw_30_tra_m.004065,phaw_30_tra_m.022592,phaw_30_tra_m.004704,phaw_30_tra_m.012012,phaw_30_tra_m.024420,…
OG0000072	phaw_30_tra_m.005441,phaw_30_aug_m.027722,phaw_30_tra_m.025443,phaw_30_tra_m.006527,phaw_30_tra_m.022374,phaw_30_tra_m.005158,phaw_30_tra_m.026158,phaw_30_tra_m.002690,phaw_30_tra_m.003162,phaw_30_tra_m.009532,phaw_30_aug_m.027902,phaw_30_aug_m.028563,phaw_30_tra_m.024234
OG0000073	phaw_30_tra_m.012697,phaw_30_tra_m.011819,phaw_30_tra_m.018965,phaw_30_tra_m.017508,phaw_30_tra_m.000790,phaw_30_tra_m.021532,phaw_30_tra_m.020734,phaw_30_tra_m.026667,phaw_30_aug_m.028613,phaw_30_tra_m.011181,phaw_30_tra_m.025785,phaw_30_aug_m.028558,phaw_30_tra_m.017663,phaw_30_tra_m.021102,phaw_30_tra_m.000906,phaw_30_tra_m.015598
OG0000075	phaw_30_tra_m.019901,phaw_30_tra_m.005534,phaw_30_tra_m.012028,phaw_30_tra_m.005709,phaw_30_tra_m.002597,phaw_30_tra_m.012029,phaw_30_tra_m.016593,phaw_30_tra_m.011698,phaw_30_tra_m.025447,phaw_30_tra_m.007761,phaw_30_tra_m.005322,phaw_30_tra_m.021146,phaw_30_tra_m.008708
OG0000077	phaw_30_tra_m.013662,phaw_30_tra_m.018935,phaw_30_tra_m.001997,phaw_30_tra_m.018170,phaw_30_tra_m.017842,phaw_30_tra_m.001405,phaw_30_tra_m.022678,phaw_30_tra_m.007631,phaw_30_tra_m.024190,phaw_30_tra_m.020424,phaw_30_tra_m.003052,phaw_30_tra_m.022919,phaw_30_tra_m.025285,phaw_30_tra_m.002578,phaw_30_tra_m.016098,phaw_30_tra_m.017036,phaw_30_tra_m.001670,phaw_30_tra_m.005033,phaw_30_tra_m.004617,…
OG0000078	phaw_30_aug_m.027443,phaw_30_tra_m.022555,phaw_30_tra_m.019068,phaw_30_tra_m.007242,phaw_30_tra_m.007487,phaw_30_tra_m.012603,phaw_30_tra_m.003628,phaw_30_tra_m.007227,phaw_30_tra_m.001001,phaw_30_tra_m.006067,phaw_30_tra_m.022608,phaw_30_tra_m.024506,phaw_30_tra_m.011841,phaw_30_tra_m.003206,phaw_30_tra_m.023124,phaw_30_tra_m.013122,phaw_30_tra_m.020460,phaw_30_tra_m.020197,phaw_30_tra_m.015238,…
OG0000079	phaw_30_tra_m.023570,phaw_30_tra_m.018197,phaw_30_tra_m.020440,phaw_30_tra_m.017899,phaw_30_tra_m.014669,phaw_30_aug_m.028148,phaw_30_tra_m.014525,phaw_30_tra_m.007995,phaw_30_tra_m.011075,phaw_30_tra_m.019531,phaw_30_tra_m.015910,phaw_30_tra_m.002831,phaw_30_tra_m.018821,phaw_30_tra_m.004061,phaw_30_tra_m.023872,phaw_30_tra_m.000040
OG0000080	phaw_30_aug_m.027528,phaw_30_tra_u.016200,phaw_30_tra_m.004087,phaw_30_tra_u.016300,phaw_30_tra_u.003022,phaw_30_tra_m.019257,phaw_30_tra_u.008723,phaw_30_tra_u.012652,phaw_30_tra_m.003470,phaw_30_tra_m.006856,phaw_30_tra_u.002751,phaw_30_tra_m.010860
OG0000081	phaw_30_tra_m.011808,phaw_30_tra_m.021205,phaw_30_tra_m.021206,phaw_30_tra_m.024634,phaw_30_tra_m.021772,phaw_30_tra_m.012604,phaw_30_tra_m.025114,phaw_30_tra_m.022209,phaw_30_tra_m.020289,phaw_30_tra_m.007278,phaw_30_tra_m.022750,phaw_30_tra_m.011300,phaw_30_tra_m.023037,phaw_30_tra_m.017639,phaw_30_tra_m.000786,phaw_30_tra_m.012244,phaw_30_tra_m.001127
OG0000082	phaw_30_tra_m.007407,phaw_30_tra_m.018691,phaw_30_tra_m.015245,phaw_30_aug_m.028621,phaw_30_tra_m.009745,phaw_30_tra_m.001924,phaw_30_aug_m.026742,phaw_30_aug_m.028559,phaw_30_tra_m.003125,phaw_30_aug_m.028224,phaw_30_aug_m.028149,phaw_30_tra_m.015259,phaw_30_tra_m.025028,phaw_30_tra_m.015486,phaw_30_tra_m.001920,phaw_30_tra_m.012192,phaw_30_tra_m.005625,phaw_30_aug_m.027320,phaw_30_tra_m.012958,…
OG0000083	phaw_30_tra_m.018603,phaw_30_tra_m.008859,phaw_30_tra_m.009618,phaw_30_tra_u.021178,phaw_30_tra_m.022879,phaw_30_tra_m.003804,phaw_30_tra_m.010104,phaw_30_tra_m.005150,phaw_30_tra_m.015671,phaw_30_tra_m.017434,phaw_30_tra_m.023187,phaw_30_tra_m.000530,phaw_30_tra_m.017021,phaw_30_tra_m.024980,phaw_30_tra_m.017235,phaw_30_tra_m.007964,phaw_30_tra_m.003177,phaw_30_tra_m.017081,phaw_30_tra_m.015117,…
OG0000084	phaw_30_tra_m.004739,phaw_30_tra_m.003996,phaw_30_tra_m.010280,phaw_30_tra_m.019567,phaw_30_tra_m.012533,phaw_30_tra_m.011811,phaw_30_tra_m.014975,phaw_30_tra_m.024704,phaw_30_tra_m.014865,phaw_30_tra_m.007774,phaw_30_tra_m.013483,phaw_30_tra_m.013897,phaw_30_tra_m.013149
OG0000085	phaw_30_tra_m.017458,phaw_30_tra_m.011966,phaw_30_tra_m.000166,phaw_30_tra_m.000167,phaw_30_tra_m.006040,phaw_30_tra_m.010417,phaw_30_tra_m.000426,phaw_30_tra_m.006884,phaw_30_tra_m.023968,phaw_30_tra_m.026254,phaw_30_tra_m.014085,phaw_30_tra_m.003755,phaw_30_aug_m.026866,phaw_30_aug_m.027083,phaw_30_tra_m.000008,phaw_30_tra_m.016319,phaw_30_tra_m.019436,phaw_30_tra_m.014237,phaw_30_tra_m.012871,…
OG0000086	phaw_30_tra_m.018911,phaw_30_tra_m.025872,phaw_30_tra_m.005414,phaw_30_tra_m.019116
OG0000087	phaw_30_tra_m.022253,phaw_30_tra_m.013665,phaw_30_tra_m.013378,phaw_30_tra_m.000221,phaw_30_tra_m.023363,phaw_30_tra_m.020956,phaw_30_tra_m.000234,phaw_30_tra_m.018280,phaw_30_tra_m.005816,phaw_30_tra_m.001471,phaw_30_tra_m.001073,phaw_30_tra_m.024153,phaw_30_tra_m.023118,phaw_30_aug_m.026772,phaw_30_tra_m.002629,phaw_30_tra_m.013379,phaw_30_tra_m.018881,phaw_30_aug_m.027573,phaw_30_tra_m.001824,…
OG0000088	phaw_30_tra_m.018611,phaw_30_tra_u.017118,phaw_30_tra_u.024872,phaw_30_tra_m.023494,phaw_30_tra_u.017317,phaw_30_tra_u.008907,phaw_30_tra_u.015016,phaw_30_tra_m.024103,phaw_30_tra_u.002003,phaw_30_aug_m.026781,phaw_30_tra_m.003950,phaw_30_tra_m.014259,phaw_30_tra_u.008747,phaw_30_aug_m.026780,phaw_30_aug_m.026779,phaw_30_aug_m.026778,phaw_30_aug_m.026777,phaw_30_tra_m.017660,phaw_30_tra_m.006666,…
OG0000090	phaw_30_tra_m.011001,phaw_30_tra_m.021815,phaw_30_tra_m.021814,phaw_30_tra_m.010767,phaw_30_tra_m.021310,phaw_30_aug_m.028329,phaw_30_tra_m.007629,phaw_30_tra_m.023169,phaw_30_tra_m.017483,phaw_30_tra_m.020221,phaw_30_aug_m.027876,phaw_30_tra_m.022624,phaw_30_tra_m.004202,phaw_30_tra_m.006913,phaw_30_aug_m.027917,phaw_30_aug_m.028163
OG0000091	phaw_30_tra_m.017697,phaw_30_tra_m.008914,phaw_30_tra_m.022064,phaw_30_tra_m.022843,phaw_30_tra_m.017958,phaw_30_tra_m.015795,phaw_30_tra_m.008915,phaw_30_tra_m.014630,phaw_30_tra_m.021603,phaw_30_tra_m.019562,phaw_30_tra_m.009843,phaw_30_tra_m.022844,phaw_30_tra_m.000895,phaw_30_tra_m.008040,phaw_30_tra_m.010926,phaw_30_tra_m.009152,phaw_30_tra_m.001689,phaw_30_tra_m.020598,phaw_30_tra_m.008070,…
OG0000093	phaw_30_tra_m.000851,phaw_30_tra_m.009810,phaw_30_aug_m.027561,phaw_30_tra_m.024641,phaw_30_tra_m.022941,phaw_30_aug_m.027308,phaw_30_aug_m.027310,phaw_30_aug_m.027309,phaw_30_tra_m.020361,phaw_30_tra_m.017185,phaw_30_tra_m.022940,phaw_30_aug_m.027311,phaw_30_tra_m.026263,phaw_30_tra_u.013517,phaw_30_aug_m.026896,phaw_30_aug_m.027715,phaw_30_aug_m.026786,phaw_30_tra_m.001573,phaw_30_tra_m.000257,…
OG0000094	phaw_30_tra_m.006232,phaw_30_tra_m.004586,phaw_30_tra_m.011389,phaw_30_tra_m.019162,phaw_30_tra_m.017908,phaw_30_tra_m.018148,phaw_30_tra_m.018396,phaw_30_tra_m.018397,phaw_30_tra_m.009556,phaw_30_tra_m.015687,phaw_30_tra_m.013815,phaw_30_aug_m.027742
OG0000095	phaw_30_aug_m.027729,phaw_30_tra_m.005602,phaw_30_tra_m.008189,phaw_30_tra_m.020408,phaw_30_tra_m.008694,phaw_30_tra_m.022709,phaw_30_aug_m.028333,phaw_30_aug_m.028538,phaw_30_tra_m.023509,phaw_30_tra_m.024266,phaw_30_tra_m.024270,phaw_30_tra_m.000324,phaw_30_aug_m.027459,phaw_30_aug_m.027199,phaw_30_tra_m.010121,phaw_30_tra_m.011131,phaw_30_tra_m.019141,phaw_30_tra_m.011928,phaw_30_tra_m.013745,…
OG0000096	phaw_30_tra_m.004038,phaw_30_tra_m.024093,phaw_30_tra_m.001253,phaw_30_tra_m.007238,phaw_30_tra_m.003497,phaw_30_tra_m.000121,phaw_30_tra_m.007697,phaw_30_tra_m.009787,phaw_30_tra_m.009788,phaw_30_tra_m.017033,phaw_30_tra_m.004050
OG0000097	phaw_30_aug_m.027639,phaw_30_tra_m.012123,phaw_30_tra_m.019149,phaw_30_tra_m.012448,phaw_30_tra_m.022300,phaw_30_tra_m.007390,phaw_30_tra_m.026694,phaw_30_tra_m.008411,phaw_30_tra_m.022522,phaw_30_tra_m.000683,phaw_30_tra_m.016785
OG0000098	phaw_30_tra_m.021761,phaw_30_aug_m.027281,phaw_30_tra_m.007017,phaw_30_tra_m.001310,phaw_30_tra_m.006533,phaw_30_tra_m.000952,phaw_30_tra_m.021278,phaw_30_tra_m.023503,phaw_30_tra_m.012450,phaw_30_tra_m.024008,phaw_30_tra_m.021153,phaw_30_tra_m.016874,phaw_30_tra_m.024407,phaw_30_tra_m.012226,phaw_30_tra_m.003774,phaw_30_tra_m.001587,phaw_30_tra_m.001045,phaw_30_tra_m.011989
OG0000099	phaw_30_tra_m.004956
OG0000101	phaw_30_tra_m.018594,phaw_30_tra_m.020090,phaw_30_tra_m.018548,phaw_30_tra_m.000437,phaw_30_tra_m.021551,phaw_30_tra_m.019840,phaw_30_tra_m.014425,phaw_30_tra_m.022344
OG0000102	phaw_30_tra_m.000613,phaw_30_tra_m.012726,phaw_30_tra_m.012451,phaw_30_tra_m.016478,phaw_30_tra_m.017226,phaw_30_tra_m.004395,phaw_30_tra_m.005692
OG0000103	phaw_30_tra_m.008518,phaw_30_tra_m.001135,phaw_30_tra_m.008844,phaw_30_tra_m.012594,phaw_30_tra_m.008850,phaw_30_tra_m.022398,phaw_30_tra_m.026403,phaw_30_tra_m.003642,phaw_30_tra_m.008963,phaw_30_tra_m.016826,phaw_30_tra_m.024499,phaw_30_tra_m.003004,phaw_30_tra_m.002666,phaw_30_tra_m.021876,phaw_30_tra_m.018598,phaw_30_tra_m.008992,phaw_30_tra_m.009743,phaw_30_tra_m.012617,phaw_30_tra_m.012181,…
OG0000105	phaw_30_tra_m.006035,phaw_30_tra_m.009345,phaw_30_tra_m.002434,phaw_30_tra_m.017892,phaw_30_tra_m.019473,phaw_30_tra_m.011954,phaw_30_tra_m.007137,phaw_30_tra_m.019802,phaw_30_tra_m.016570,phaw_30_tra_m.021465,phaw_30_tra_m.013170,phaw_30_tra_u.009164,phaw_30_tra_m.019871,phaw_30_tra_m.000758,phaw_30_tra_m.015421,phaw_30_tra_m.026659,phaw_30_tra_m.011226,phaw_30_tra_m.010086,phaw_30_tra_m.008991,…
OG0000106	phaw_30_tra_m.020573,phaw_30_tra_m.012363,phaw_30_tra_m.003389
OG0000107	phaw_30_tra_m.015031,phaw_30_tra_m.021731,phaw_30_tra_m.023054,phaw_30_tra_m.012090,phaw_30_tra_m.015182
OG0000108	phaw_30_aug_m.027601,phaw_30_aug_m.026853,phaw_30_tra_m.010371,phaw_30_tra_m.004242,phaw_30_tra_m.014529,phaw_30_tra_m.006473,phaw_30_tra_m.018728,phaw_30_tra_m.018727,phaw_30_aug_m.027743
OG0000109	phaw_30_tra_m.023012,phaw_30_tra_m.012406,phaw_30_tra_m.014233,phaw_30_tra_m.024120,phaw_30_tra_m.014484,phaw_30_tra_m.014800,phaw_30_tra_m.018715,phaw_30_tra_m.024801,phaw_30_aug_m.026874,phaw_30_aug_m.026751,phaw_30_tra_m.014421
OG0000110	phaw_30_tra_m.023244,phaw_30_tra_m.017279,phaw_30_tra_m.016208,phaw_30_tra_m.020735,phaw_30_tra_m.015535,phaw_30_tra_m.002799,phaw_30_tra_m.012223,phaw_30_tra_m.011785,phaw_30_tra_m.012239,phaw_30_tra_m.021499,phaw_30_tra_m.009434,phaw_30_tra_m.000416,phaw_30_tra_m.023296,phaw_30_tra_m.018908,phaw_30_tra_m.023297,phaw_30_tra_m.020118,phaw_30_tra_m.020119,phaw_30_tra_m.019216,phaw_30_tra_m.021119,…
OG0000111	phaw_30_tra_m.009998,phaw_30_tra_m.018059,phaw_30_tra_m.017308,phaw_30_aug_m.028258,phaw_30_tra_m.013661,phaw_30_tra_m.018208,phaw_30_aug_m.027327,phaw_30_aug_m.027952,phaw_30_aug_m.027152,phaw_30_aug_m.027479,phaw_30_aug_m.028283,phaw_30_aug_m.028182,phaw_30_aug_m.028215,phaw_30_aug_m.027974,phaw_30_tra_m.018648,phaw_30_tra_m.018829,phaw_30_aug_m.027480,phaw_30_aug_m.028517,phaw_30_aug_m.027481,…
OG0000112	phaw_30_tra_m.023249,phaw_30_tra_m.005045,phaw_30_tra_m.012356,phaw_30_tra_m.023245,phaw_30_tra_m.023246,phaw_30_tra_m.023247,phaw_30_tra_m.023248,phaw_30_tra_m.001548,phaw_30_tra_m.001543,phaw_30_tra_m.012089,phaw_30_tra_m.001542,phaw_30_tra_m.004133,phaw_30_tra_m.003002,phaw_30_tra_m.017061,phaw_30_tra_m.008566,phaw_30_tra_m.008506,phaw_30_tra_m.009728,phaw_30_tra_m.020657,phaw_30_tra_m.012323,…
OG0000113	phaw_30_tra_m.022791,phaw_30_tra_m.007733,phaw_30_aug_m.026720,phaw_30_tra_m.019548,phaw_30_tra_m.018642,phaw_30_tra_m.025672,phaw_30_tra_m.020051,phaw_30_tra_m.022486
OG0000114	phaw_30_tra_u.013462,phaw_30_tra_m.003734,phaw_30_tra_m.010012,phaw_30_tra_m.016780,phaw_30_tra_m.017045,phaw_30_aug_m.027714,phaw_30_tra_m.023589,phaw_30_tra_m.009627,phaw_30_tra_m.012898,phaw_30_tra_u.025092,phaw_30_aug_m.028641,phaw_30_tra_m.018621,phaw_30_tra_u.009668,phaw_30_tra_m.024339
OG0000115	phaw_30_tra_m.024693,phaw_30_tra_m.015988,phaw_30_tra_m.016148,phaw_30_tra_m.016514,phaw_30_tra_m.002837,phaw_30_tra_m.016537,phaw_30_tra_m.023636,phaw_30_tra_m.025152,phaw_30_tra_m.026648,phaw_30_tra_m.025664,phaw_30_tra_m.009260,phaw_30_tra_m.026294,phaw_30_tra_m.013718
OG0000116	phaw_30_tra_m.021891,phaw_30_tra_m.007194,phaw_30_tra_m.022024
OG0000117	phaw_30_tra_m.002537,phaw_30_tra_m.000330,phaw_30_tra_m.021826,phaw_30_tra_m.001465,phaw_30_tra_m.013534,phaw_30_tra_m.011692,phaw_30_tra_m.021422,phaw_30_tra_m.022852
OG0000118	phaw_30_tra_m.000695,phaw_30_tra_m.006736,phaw_30_tra_m.022267,phaw_30_tra_m.004245,phaw_30_tra_m.015711,phaw_30_tra_m.010888,phaw_30_tra_m.006939,phaw_30_tra_m.021086,phaw_30_tra_m.023910,phaw_30_tra_m.024762
OG0000120	phaw_30_tra_m.014441,phaw_30_tra_m.011284,phaw_30_tra_m.010515,phaw_30_tra_m.022625,phaw_30_tra_m.023609,phaw_30_tra_m.022893,phaw_30_tra_m.012164,phaw_30_tra_m.019460,phaw_30_tra_m.019854
OG0000121	phaw_30_tra_m.010004,phaw_30_tra_m.009131,phaw_30_tra_m.022603,phaw_30_tra_m.024772,phaw_30_aug_m.028186,phaw_30_tra_u.013397,phaw_30_tra_m.016644,phaw_30_aug_m.028410,phaw_30_tra_m.001238
OG0000122	phaw_30_tra_m.007410,phaw_30_tra_m.023826,phaw_30_tra_m.003898,phaw_30_tra_m.020206,phaw_30_tra_m.004780
OG0000123	phaw_30_tra_m.025187,phaw_30_tra_m.011920,phaw_30_tra_m.023098,phaw_30_tra_m.007792,phaw_30_tra_m.020272,phaw_30_tra_m.000765,phaw_30_tra_m.007156,phaw_30_tra_m.015846,phaw_30_tra_m.001844,phaw_30_tra_m.006348,phaw_30_tra_m.022561,phaw_30_tra_m.022688,phaw_30_tra_m.003759,phaw_30_tra_m.024778,phaw_30_tra_m.013857,phaw_30_tra_m.009632,phaw_30_tra_m.012017,phaw_30_tra_m.012229,phaw_30_tra_m.016384,…
OG0000124	phaw_30_tra_m.021281,phaw_30_tra_m.013979,phaw_30_tra_m.010974,phaw_30_tra_m.007926,phaw_30_tra_m.024075,phaw_30_tra_m.013054,phaw_30_tra_m.016577,phaw_30_tra_m.002268,phaw_30_tra_m.024398,phaw_30_tra_m.003681,phaw_30_aug_m.026878,phaw_30_tra_m.011663,phaw_30_tra_m.020448,phaw_30_tra_m.025982,phaw_30_tra_m.017924
OG0000125	phaw_30_aug_m.027219
OG0000126	phaw_30_tra_m.003740,phaw_30_tra_m.023487,phaw_30_tra_m.002130,phaw_30_tra_m.004148,phaw_30_aug_m.027027,phaw_30_tra_m.002821,phaw_30_aug_m.028071,phaw_30_tra_m.019988,phaw_30_aug_m.028003
OG0000127	phaw_30_tra_m.005523,phaw_30_tra_m.017957,phaw_30_tra_m.015100,phaw_30_tra_m.023271,phaw_30_tra_m.023270,phaw_30_tra_m.021217,phaw_30_tra_m.015601,phaw_30_tra_m.003119,phaw_30_tra_m.008767,phaw_30_tra_m.003260
OG0000128	phaw_30_tra_m.005041,phaw_30_tra_m.019862,phaw_30_tra_m.016217,phaw_30_tra_m.026242,phaw_30_tra_m.020241,phaw_30_tra_m.007777,phaw_30_tra_m.001531,phaw_30_tra_m.025219,phaw_30_tra_m.021838,phaw_30_tra_m.021837,phaw_30_tra_m.009331,phaw_30_tra_m.022853,phaw_30_tra_m.022283,phaw_30_tra_m.011327,phaw_30_tra_m.001840,phaw_30_tra_m.023431,phaw_30_tra_m.025865,phaw_30_tra_m.016442,phaw_30_tra_m.011058,…
OG0000129	phaw_30_tra_m.020877,phaw_30_tra_m.009732,phaw_30_tra_m.007880,phaw_30_tra_m.023533,phaw_30_tra_m.002266,phaw_30_tra_m.003150,phaw_30_tra_m.025231
OG0000131	phaw_30_aug_m.028426,phaw_30_tra_m.023478,phaw_30_tra_m.012681,phaw_30_tra_m.007233,phaw_30_tra_u.019080,phaw_30_tra_m.000334,phaw_30_aug_m.027967,phaw_30_tra_m.006931,phaw_30_tra_m.013333,phaw_30_tra_m.015193,phaw_30_tra_m.021262,phaw_30_aug_m.027663
OG0000132	phaw_30_tra_m.012432,phaw_30_tra_m.020616,phaw_30_tra_m.004118
OG0000133	phaw_30_tra_m.007128,phaw_30_tra_m.004516,phaw_30_aug_m.028266,phaw_30_tra_m.000187,phaw_30_tra_u.023642,phaw_30_tra_m.000073,phaw_30_tra_m.016137,phaw_30_tra_m.018257,phaw_30_tra_m.005589,phaw_30_aug_m.027583,phaw_30_tra_m.000981,phaw_30_tra_m.010355,phaw_30_tra_m.004350,phaw_30_aug_m.027930
OG0000134	phaw_30_tra_u.016194,phaw_30_tra_m.026645,phaw_30_tra_u.005258,phaw_30_tra_u.001937,phaw_30_tra_u.004963
OG0000135	phaw_30_tra_m.011018,phaw_30_tra_m.006119,phaw_30_tra_m.003945,phaw_30_tra_m.007472,phaw_30_tra_m.006580,phaw_30_tra_m.008400,phaw_30_tra_m.020218,phaw_30_tra_m.008416
OG0000136	phaw_30_tra_m.014809,phaw_30_tra_m.012528
OG0000138	phaw_30_tra_m.013211,phaw_30_tra_m.018019,phaw_30_tra_m.003809,phaw_30_tra_m.019789,phaw_30_tra_m.015819,phaw_30_tra_m.015820,phaw_30_tra_m.004693,phaw_30_tra_m.022647
OG0000139	phaw_30_tra_m.016292,phaw_30_tra_m.011518,phaw_30_tra_m.023866,phaw_30_tra_m.009093,phaw_30_tra_m.009221,phaw_30_tra_m.018136
OG0000140	phaw_30_tra_m.022557,phaw_30_tra_m.025692,phaw_30_tra_m.002593,phaw_30_tra_m.005896,phaw_30_tra_m.002457,phaw_30_tra_m.025277,phaw_30_tra_m.018834,phaw_30_tra_m.021535,phaw_30_tra_m.015378
OG0000141	phaw_30_tra_m.005023,phaw_30_tra_m.021646,phaw_30_tra_m.011196
OG0000142	phaw_30_tra_m.017531,phaw_30_tra_m.004788,phaw_30_tra_m.019518
OG0000143	phaw_30_tra_m.008693,phaw_30_tra_m.005570
OG0000144	phaw_30_tra_m.015167,phaw_30_tra_m.019404,phaw_30_tra_m.013696,phaw_30_tra_m.010315,phaw_30_tra_m.021136,phaw_30_tra_m.003062,phaw_30_tra_m.013727,phaw_30_tra_m.007543
OG0000145	phaw_30_tra_m.000168,phaw_30_tra_m.023367,phaw_30_tra_m.004988,phaw_30_tra_m.019626,phaw_30_tra_m.001361,phaw_30_tra_m.022692,phaw_30_tra_m.022693,phaw_30_tra_m.013434,phaw_30_tra_m.005220,phaw_30_tra_m.008895,phaw_30_tra_m.020506,phaw_30_tra_m.008666
OG0000146	phaw_30_tra_m.017696,phaw_30_tra_m.004736,phaw_30_tra_m.025190,phaw_30_tra_m.025222,phaw_30_tra_m.020805,phaw_30_tra_m.006231,phaw_30_tra_m.002539,phaw_30_tra_m.016110,phaw_30_tra_m.008287,phaw_30_tra_m.012509,phaw_30_tra_m.007014,phaw_30_tra_m.025886,phaw_30_tra_u.026626,phaw_30_tra_m.009901,phaw_30_tra_m.012284,phaw_30_tra_m.001616,phaw_30_tra_m.008198,phaw_30_tra_m.009116,phaw_30_tra_m.016565,…
OG0000147	phaw_30_tra_m.025971,phaw_30_tra_m.015781,phaw_30_aug_m.027351
OG0000148	phaw_30_tra_m.002741,phaw_30_tra_m.020524,phaw_30_tra_m.001104,phaw_30_tra_m.016484,phaw_30_tra_m.019291,phaw_30_tra_m.023382,phaw_30_aug_m.027054,phaw_30_aug_m.027053
OG0000149	phaw_30_tra_m.003081,phaw_30_tra_m.019803,phaw_30_tra_m.009328,phaw_30_tra_m.008479,phaw_30_tra_m.008027,phaw_30_tra_m.009622,phaw_30_tra_m.009817,phaw_30_tra_m.005746,phaw_30_tra_m.020508
OG0000150	phaw_30_tra_m.016264,phaw_30_tra_m.018761,phaw_30_aug_m.027576,phaw_30_tra_m.015347
OG0000151	phaw_30_tra_m.024760,phaw_30_tra_m.024681,phaw_30_tra_m.014808,phaw_30_tra_m.004957,phaw_30_tra_m.021467,phaw_30_tra_m.002439,phaw_30_tra_m.002311,phaw_30_tra_m.000860,phaw_30_tra_m.019104,phaw_30_tra_m.012466,phaw_30_tra_m.012618,phaw_30_tra_m.002975,phaw_30_tra_m.021440,phaw_30_tra_m.022789,phaw_30_tra_m.021439,phaw_30_tra_m.012684,phaw_30_tra_m.011707,phaw_30_tra_m.016566,phaw_30_tra_m.016563,…
OG0000152	phaw_30_tra_m.015090,phaw_30_tra_m.015246,phaw_30_tra_m.000456,phaw_30_tra_m.026015,phaw_30_tra_m.016466,phaw_30_tra_m.012097,phaw_30_tra_m.016370,phaw_30_tra_m.020745,phaw_30_tra_m.011475
OG0000153	phaw_30_tra_m.006177,phaw_30_tra_m.017719,phaw_30_aug_m.028152,phaw_30_tra_m.015655,phaw_30_tra_m.025704,phaw_30_aug_m.028373,phaw_30_tra_m.018089,phaw_30_aug_m.028571,phaw_30_tra_m.004993,phaw_30_aug_m.027747,phaw_30_tra_m.011101,phaw_30_tra_m.010730,phaw_30_tra_m.006853,phaw_30_tra_m.023326,phaw_30_aug_m.028133,phaw_30_aug_m.028491,phaw_30_aug_m.027335
OG0000154	phaw_30_tra_m.014839,phaw_30_tra_m.006470,phaw_30_tra_m.004612
OG0000157	phaw_30_aug_m.027120,phaw_30_tra_m.023474,phaw_30_tra_m.019492,phaw_30_tra_m.017962,phaw_30_tra_m.014634,phaw_30_tra_u.009830
OG0000158	phaw_30_aug_m.028212,phaw_30_aug_m.028467,phaw_30_tra_u.004124,phaw_30_aug_m.028146,phaw_30_aug_m.027150,phaw_30_tra_m.001316,phaw_30_aug_m.028527,phaw_30_aug_m.027387,phaw_30_aug_m.028206,phaw_30_aug_m.027621
OG0000159	phaw_30_tra_m.005687,phaw_30_tra_m.009730,phaw_30_tra_m.001797,phaw_30_tra_m.020791,phaw_30_tra_m.001808,phaw_30_tra_m.009943,phaw_30_tra_m.011084,phaw_30_tra_m.008527,phaw_30_tra_m.022016,phaw_30_tra_m.005496,phaw_30_tra_m.007507
OG0000160	phaw_30_tra_m.015207,phaw_30_tra_m.008686,phaw_30_tra_m.005751
OG0000161	phaw_30_tra_m.023865,phaw_30_tra_m.000600,phaw_30_tra_m.017754,phaw_30_tra_m.010629,phaw_30_tra_m.014134,phaw_30_tra_m.020450,phaw_30_tra_m.020449,phaw_30_tra_m.000915,phaw_30_tra_m.011252,phaw_30_tra_m.011547,phaw_30_tra_m.014061,phaw_30_tra_m.020416,phaw_30_tra_m.013390,phaw_30_tra_m.025205,phaw_30_tra_m.008036
OG0000162	phaw_30_tra_m.019909,phaw_30_tra_m.010022,phaw_30_tra_m.017625,phaw_30_tra_m.018130,phaw_30_aug_m.028363,phaw_30_tra_m.023323,phaw_30_tra_m.001715
OG0000163	phaw_30_tra_u.022758,phaw_30_tra_m.014035,phaw_30_tra_m.008014,phaw_30_aug_m.027128,phaw_30_tra_m.000374,phaw_30_tra_m.006300,phaw_30_tra_m.015674
OG0000164	phaw_30_tra_m.006036,phaw_30_tra_m.019939,phaw_30_tra_m.020925,phaw_30_tra_m.015442,phaw_30_tra_m.025573,phaw_30_tra_m.026333,phaw_30_tra_m.026073,phaw_30_tra_m.002377,phaw_30_tra_m.002437,phaw_30_tra_m.008054,phaw_30_tra_m.020794,phaw_30_tra_m.016902,phaw_30_tra_m.006980,phaw_30_tra_m.025334,phaw_30_tra_m.025888,phaw_30_tra_m.011412,phaw_30_tra_m.000284,phaw_30_tra_m.016359,phaw_30_tra_u.022883,…
OG0000166	phaw_30_tra_m.010541,phaw_30_tra_m.020134,phaw_30_tra_m.017760,phaw_30_tra_m.019576,phaw_30_tra_m.011054,phaw_30_tra_m.008117,phaw_30_tra_m.010350,phaw_30_tra_m.004246,phaw_30_tra_m.001585,phaw_30_tra_m.004081,phaw_30_tra_m.018412,phaw_30_tra_u.005513,phaw_30_tra_m.000149
OG0000167	phaw_30_aug_m.027448,phaw_30_tra_m.000814,phaw_30_tra_m.005376,phaw_30_tra_m.008166,phaw_30_aug_m.027147,phaw_30_tra_m.012035,phaw_30_tra_m.015996,phaw_30_tra_m.012333,phaw_30_tra_m.021453,phaw_30_tra_m.016005,phaw_30_tra_m.002293,phaw_30_tra_m.016168,phaw_30_tra_m.019129,phaw_30_tra_m.013220,phaw_30_aug_m.027916,phaw_30_tra_m.023254,phaw_30_tra_m.023253,phaw_30_aug_m.027512
OG0000168	phaw_30_tra_m.015048
OG0000169	phaw_30_tra_m.001270,phaw_30_tra_m.009866,phaw_30_tra_u.009865,phaw_30_tra_m.012760,phaw_30_tra_m.017225,phaw_30_tra_m.007767,phaw_30_tra_m.018361,phaw_30_tra_m.016444,phaw_30_aug_m.028636,phaw_30_tra_m.017588,phaw_30_tra_m.023160,phaw_30_tra_m.001723,phaw_30_tra_m.021781,phaw_30_tra_m.015159,phaw_30_tra_m.010922,phaw_30_tra_m.021751,phaw_30_tra_m.014292
OG0000170	phaw_30_aug_m.027301,phaw_30_tra_m.004312,phaw_30_tra_m.015057,phaw_30_tra_m.007502,phaw_30_tra_m.008069
OG0000171	phaw_30_tra_m.007252
OG0000172	phaw_30_tra_m.016267,phaw_30_tra_u.008446,phaw_30_tra_m.024670,phaw_30_tra_m.025709,phaw_30_aug_m.027987,phaw_30_tra_m.004003,phaw_30_aug_m.028371,phaw_30_tra_m.016817,phaw_30_tra_m.016956,phaw_30_aug_m.028089,phaw_30_tra_m.013320,phaw_30_tra_m.014258
OG0000173	phaw_30_tra_m.006543,phaw_30_tra_m.009591,phaw_30_tra_m.025314,phaw_30_tra_m.007662,phaw_30_tra_m.019299
OG0000174	phaw_30_tra_m.014173,phaw_30_tra_m.006130,phaw_30_tra_m.022939,phaw_30_tra_m.008295,phaw_30_tra_m.004802
OG0000175	phaw_30_aug_m.027081,phaw_30_aug_m.027273,phaw_30_aug_m.028254,phaw_30_aug_m.028214,phaw_30_aug_m.028233,phaw_30_tra_u.017533,phaw_30_aug_m.026806,phaw_30_aug_m.027386,phaw_30_aug_m.028067,phaw_30_aug_m.026802,phaw_30_aug_m.028191,phaw_30_tra_m.023506,phaw_30_aug_m.028203,phaw_30_aug_m.028193,phaw_30_tra_m.017644,phaw_30_aug_m.027785
OG0000176	phaw_30_tra_m.000627
OG0000178	phaw_30_aug_m.027562,phaw_30_tra_u.009063,phaw_30_aug_m.028213,phaw_30_aug_m.028534,phaw_30_tra_m.011946,phaw_30_tra_u.025554,phaw_30_aug_m.028493,phaw_30_aug_m.027788
OG0000179	phaw_30_tra_m.003738,phaw_30_tra_m.002749,phaw_30_tra_u.026535,phaw_30_tra_u.013969,phaw_30_aug_m.027478,phaw_30_tra_m.018083,phaw_30_tra_m.010460,phaw_30_aug_m.028090,phaw_30_tra_m.018371,phaw_30_tra_m.019088,phaw_30_tra_m.025200,phaw_30_tra_m.012407,phaw_30_tra_m.002121,phaw_30_tra_m.015439,phaw_30_tra_m.020549,phaw_30_tra_m.012066,phaw_30_aug_m.028615,phaw_30_tra_u.021759,phaw_30_tra_u.021760,…
OG0000180	phaw_30_tra_m.023447,phaw_30_tra_m.017832,phaw_30_tra_m.014069,phaw_30_aug_m.028208,phaw_30_aug_m.027104
OG0000181	phaw_30_tra_m.018840,phaw_30_tra_m.000827,phaw_30_tra_m.003918,phaw_30_tra_m.017611,phaw_30_tra_m.023538,phaw_30_tra_m.021421,phaw_30_tra_m.001284,phaw_30_tra_m.011083,phaw_30_tra_m.023734,phaw_30_tra_m.001279,phaw_30_tra_m.014920
OG0000182	phaw_30_tra_m.014098
OG0000183	phaw_30_tra_m.021474,phaw_30_tra_m.018494,phaw_30_tra_m.003326,phaw_30_tra_m.011950,phaw_30_aug_m.027122,phaw_30_aug_m.028085,phaw_30_tra_m.020096,phaw_30_aug_m.027382,phaw_30_aug_m.028091,phaw_30_aug_m.028618
OG0000184	phaw_30_tra_m.025366,phaw_30_tra_m.020890,phaw_30_tra_m.012920,phaw_30_tra_m.025779,phaw_30_aug_m.027220,phaw_30_tra_m.017138,phaw_30_tra_m.012026
OG0000185	phaw_30_tra_m.005232,phaw_30_tra_m.008193,phaw_30_tra_m.008218,phaw_30_tra_m.003047,phaw_30_tra_m.007599,phaw_30_tra_m.003684,phaw_30_tra_m.016516,phaw_30_tra_m.017891,phaw_30_tra_m.009252,phaw_30_tra_m.021921,phaw_30_tra_m.025134,phaw_30_tra_m.018438,phaw_30_tra_m.003926,phaw_30_tra_m.005229,phaw_30_tra_m.018972,phaw_30_tra_m.016054,phaw_30_tra_m.015804,phaw_30_tra_m.016295,phaw_30_tra_m.013242,…
OG0000186	phaw_30_tra_m.005512,phaw_30_tra_m.019900
OG0000187	phaw_30_tra_m.019438,phaw_30_aug_m.028228,phaw_30_aug_m.027000,phaw_30_tra_m.023647,phaw_30_tra_m.019527,phaw_30_tra_m.022324
OG0000188	phaw_30_aug_m.028510,phaw_30_aug_m.027656,phaw_30_aug_m.027022,phaw_30_tra_m.013060,phaw_30_tra_m.004262,phaw_30_tra_m.014354
OG0000191	phaw_30_tra_m.008558,phaw_30_tra_m.024172,phaw_30_tra_m.024243,phaw_30_tra_m.014972,phaw_30_tra_m.025383,phaw_30_tra_m.015602,phaw_30_tra_m.011465,phaw_30_tra_m.023773,phaw_30_tra_m.020395,phaw_30_tra_m.001592,phaw_30_tra_m.024414
OG0000192	phaw_30_tra_m.006374,phaw_30_tra_m.006680,phaw_30_tra_m.014491,phaw_30_tra_u.014011,phaw_30_tra_m.014114,phaw_30_tra_m.015457,phaw_30_tra_m.006381
OG0000193	phaw_30_aug_m.026773,phaw_30_tra_m.003364,phaw_30_tra_m.012381,phaw_30_tra_m.025339,phaw_30_aug_m.027971,phaw_30_tra_m.025738,phaw_30_aug_m.027066,phaw_30_tra_m.022991,phaw_30_aug_m.027544,phaw_30_tra_m.021225,phaw_30_aug_m.027176,phaw_30_aug_m.027203,phaw_30_tra_m.022990
OG0000195	phaw_30_tra_m.009613,phaw_30_tra_m.009612,phaw_30_tra_m.005374,phaw_30_tra_m.001225,phaw_30_tra_m.001351,phaw_30_aug_m.027745,phaw_30_tra_m.000815,phaw_30_tra_m.024721,phaw_30_tra_m.000883,phaw_30_tra_m.019110
OG0000197	phaw_30_tra_m.024720,phaw_30_tra_m.005202,phaw_30_tra_m.010462,phaw_30_tra_m.015839,phaw_30_tra_m.022797,phaw_30_tra_m.016743,phaw_30_tra_m.014369,phaw_30_tra_m.005936,phaw_30_tra_m.005390,phaw_30_tra_m.005676,phaw_30_tra_m.010624,phaw_30_tra_m.013631,phaw_30_tra_m.003561,phaw_30_tra_m.022937,phaw_30_tra_m.019836,phaw_30_tra_m.006118,phaw_30_tra_m.014597,phaw_30_tra_m.020609,phaw_30_tra_m.005311,…
OG0000198	phaw_30_tra_m.009996,phaw_30_tra_m.025345,phaw_30_tra_m.009779,phaw_30_tra_m.015444,phaw_30_tra_m.008721,phaw_30_tra_m.016630,phaw_30_tra_m.002131,phaw_30_tra_m.015796,phaw_30_tra_m.003660,phaw_30_tra_m.009060,phaw_30_tra_m.020758,phaw_30_tra_m.014935,phaw_30_tra_m.025980,phaw_30_tra_m.007802,phaw_30_tra_m.009854,phaw_30_tra_m.024608,phaw_30_tra_m.010877,phaw_30_tra_m.005623,phaw_30_tra_m.015428,…
OG0000199	phaw_30_tra_m.020531,phaw_30_tra_m.015140,phaw_30_tra_u.021177,phaw_30_tra_m.008394,phaw_30_tra_m.004996,phaw_30_tra_m.005062,phaw_30_tra_m.021789,phaw_30_tra_m.009968,phaw_30_tra_m.021788,phaw_30_tra_m.005921
OG0000200	phaw_30_tra_m.013952,phaw_30_tra_m.005879
OG0000201	phaw_30_tra_m.024410,phaw_30_aug_m.028184,phaw_30_tra_m.014923,phaw_30_aug_m.027037,phaw_30_tra_m.022347,phaw_30_tra_m.022348,phaw_30_tra_m.022345,phaw_30_tra_m.022346,phaw_30_tra_m.001655,phaw_30_tra_m.026352,phaw_30_tra_m.014030,phaw_30_tra_m.010524,phaw_30_tra_m.005884,phaw_30_aug_m.028088,phaw_30_tra_m.021954
OG0000202	phaw_30_tra_m.013498
OG0000203	phaw_30_tra_m.022530
OG0000204	phaw_30_tra_m.012169,phaw_30_tra_m.015589
OG0000205	phaw_30_tra_m.016453,phaw_30_tra_m.022996,phaw_30_tra_m.012938,phaw_30_tra_m.002158,phaw_30_tra_m.001845,phaw_30_tra_m.007975,phaw_30_tra_m.018736,phaw_30_tra_m.008584,phaw_30_tra_m.018560,phaw_30_tra_m.003589,phaw_30_tra_m.010596,phaw_30_tra_m.020229,phaw_30_tra_m.022995,phaw_30_tra_m.025044
OG0000206	phaw_30_aug_m.027333
OG0000207	phaw_30_tra_m.020814,phaw_30_tra_m.017479
OG0000208	phaw_30_tra_m.006233,phaw_30_tra_m.013339,phaw_30_tra_m.026262,phaw_30_tra_m.012148,phaw_30_tra_m.020583,phaw_30_tra_m.021654,phaw_30_tra_m.026028
OG0000209	phaw_30_tra_m.000608,phaw_30_tra_m.004648,phaw_30_tra_m.001206,phaw_30_tra_m.023923,phaw_30_tra_m.008588,phaw_30_tra_m.011262
OG0000210	phaw_30_tra_m.006547,phaw_30_tra_m.024241,phaw_30_aug_m.027268,phaw_30_aug_m.028434,phaw_30_tra_m.010182,phaw_30_aug_m.028478,phaw_30_tra_m.019516,phaw_30_tra_m.023078
OG0000211	phaw_30_tra_m.012659
OG0000212	phaw_30_tra_m.018390,phaw_30_tra_m.016262,phaw_30_tra_m.000256,phaw_30_tra_m.007592,phaw_30_tra_m.021362,phaw_30_tra_m.011599,phaw_30_tra_u.016702,phaw_30_tra_m.004905,phaw_30_tra_m.023945,phaw_30_tra_m.009623,phaw_30_tra_m.004453,phaw_30_tra_m.014629,phaw_30_tra_m.019435,phaw_30_tra_u.000069,phaw_30_tra_m.013679,phaw_30_tra_m.003379,phaw_30_tra_m.020844,phaw_30_tra_m.010756,phaw_30_tra_m.008317,…
OG0000213	phaw_30_tra_m.011504
OG0000214	phaw_30_tra_m.006664,phaw_30_tra_m.015330,phaw_30_tra_m.020709
OG0000215	phaw_30_tra_m.014038,phaw_30_aug_m.027976,phaw_30_aug_m.026991,phaw_30_tra_m.008414,phaw_30_tra_m.004649,phaw_30_tra_m.014464,phaw_30_tra_m.019119,phaw_30_tra_m.020941
OG0000216	phaw_30_tra_m.018266
OG0000217	phaw_30_tra_m.012412,phaw_30_tra_m.022732,phaw_30_tra_m.002118,phaw_30_tra_m.026431,phaw_30_tra_m.004579
OG0000218	phaw_30_tra_m.007202,phaw_30_tra_m.012292,phaw_30_tra_m.008214,phaw_30_tra_m.004410,phaw_30_tra_m.018651,phaw_30_tra_m.018357,phaw_30_tra_m.002707,phaw_30_tra_m.003327,phaw_30_tra_m.000415,phaw_30_tra_m.012006,phaw_30_tra_m.001456,phaw_30_tra_m.018162,phaw_30_tra_m.012411,phaw_30_tra_m.010103,phaw_30_tra_m.012520,phaw_30_tra_m.025081,phaw_30_tra_m.007673,phaw_30_tra_m.021452,phaw_30_tra_m.003532,…
OG0000219	phaw_30_tra_m.025038,phaw_30_tra_m.026125,phaw_30_tra_m.025944,phaw_30_tra_m.009386,phaw_30_aug_m.027251,phaw_30_tra_m.025599,phaw_30_aug_m.028642,phaw_30_aug_m.028530,phaw_30_tra_m.025668
OG0000220	phaw_30_tra_m.025040,phaw_30_tra_m.002997
OG0000221	phaw_30_tra_m.014685,phaw_30_tra_m.019783,phaw_30_tra_m.024853,phaw_30_tra_m.010722,phaw_30_tra_m.007216,phaw_30_tra_m.022118,phaw_30_tra_m.024466
OG0000222	phaw_30_tra_m.014330,phaw_30_tra_m.010745,phaw_30_tra_m.017939,phaw_30_tra_m.022955,phaw_30_tra_m.022954
OG0000223	phaw_30_tra_m.020537,phaw_30_tra_m.015748,phaw_30_tra_m.012209,phaw_30_tra_m.024514,phaw_30_tra_m.015219,phaw_30_tra_m.019191,phaw_30_tra_m.002309,phaw_30_tra_m.006010
OG0000224	phaw_30_tra_m.004553,phaw_30_tra_m.004326,phaw_30_tra_m.002089,phaw_30_tra_m.012825,phaw_30_tra_m.010872,phaw_30_tra_m.023466,phaw_30_tra_m.014102,phaw_30_tra_m.023799,phaw_30_tra_m.010074,phaw_30_tra_m.023336
OG0000225	phaw_30_tra_m.011750,phaw_30_tra_m.003575
OG0000227	phaw_30_tra_m.014202,phaw_30_tra_m.007803,phaw_30_tra_m.000205,phaw_30_tra_m.014857,phaw_30_tra_m.000521,phaw_30_tra_m.000773
OG0000228	phaw_30_tra_m.006144,phaw_30_tra_m.017878,phaw_30_tra_m.010408,phaw_30_tra_m.008441,phaw_30_tra_m.025501,phaw_30_tra_m.001609,phaw_30_tra_m.000524
OG0000229	phaw_30_tra_m.021088,phaw_30_aug_m.027835,phaw_30_tra_m.014871,phaw_30_aug_m.026776,phaw_30_tra_m.017636,phaw_30_tra_m.006614
OG0000230	phaw_30_tra_m.012328
OG0000232	phaw_30_tra_m.004674
OG0000233	phaw_30_tra_m.000006,phaw_30_tra_m.023580,phaw_30_tra_m.014398,phaw_30_tra_m.018816,phaw_30_tra_m.006016,phaw_30_tra_m.004786
OG0000234	phaw_30_tra_m.003913
OG0000235	phaw_30_tra_m.021548,phaw_30_tra_m.019176,phaw_30_tra_m.001627,phaw_30_tra_m.013118,phaw_30_tra_m.015982,phaw_30_tra_m.000247,phaw_30_tra_m.026582,phaw_30_tra_m.019013,phaw_30_tra_m.000430
OG0000236	phaw_30_tra_m.024058,phaw_30_tra_m.022191,phaw_30_tra_m.024047,phaw_30_tra_m.014044
OG0000237	phaw_30_tra_m.014739,phaw_30_tra_m.018255,phaw_30_aug_m.027144,phaw_30_aug_m.028417
OG0000238	phaw_30_tra_m.010068,phaw_30_tra_m.010016
OG0000239	phaw_30_tra_m.014850,phaw_30_tra_m.025883,phaw_30_aug_m.027871,phaw_30_tra_m.009782,phaw_30_tra_u.009359,phaw_30_tra_u.019039,phaw_30_tra_m.021939,phaw_30_tra_m.023507,phaw_30_tra_m.013219,phaw_30_tra_u.013093
OG0000240	phaw_30_tra_m.007594,phaw_30_tra_m.009589,phaw_30_tra_m.014688,phaw_30_tra_m.018129,phaw_30_tra_m.019916,phaw_30_tra_m.017991,phaw_30_tra_m.018457,phaw_30_aug_m.026933
OG0000241	phaw_30_tra_m.018394,phaw_30_tra_m.018791,phaw_30_tra_m.014097,phaw_30_tra_m.006751
OG0000242	phaw_30_tra_m.006776,phaw_30_tra_m.008358,phaw_30_tra_m.023907,phaw_30_tra_m.006432,phaw_30_tra_m.021103,phaw_30_tra_m.002099,phaw_30_tra_m.022970,phaw_30_tra_m.008322,phaw_30_tra_m.023268
OG0000243	phaw_30_tra_m.016910,phaw_30_tra_m.005728,phaw_30_tra_m.001622,phaw_30_tra_m.010228,phaw_30_tra_m.007221,phaw_30_tra_m.015958,phaw_30_tra_m.010774
OG0000244	phaw_30_tra_m.000661
OG0000246	phaw_30_tra_m.020804,phaw_30_tra_m.005006,phaw_30_tra_m.015369,phaw_30_tra_m.020832,phaw_30_tra_m.004108,phaw_30_tra_m.022268,phaw_30_tra_m.016764,phaw_30_tra_m.023672,phaw_30_tra_m.005810
OG0000247	phaw_30_tra_m.012129,phaw_30_tra_m.005283,phaw_30_tra_m.021196
OG0000248	phaw_30_tra_m.025136,phaw_30_tra_m.022589,phaw_30_tra_m.024583,phaw_30_tra_m.007822
OG0000250	phaw_30_tra_m.016519,phaw_30_tra_m.006870,phaw_30_tra_m.006319,phaw_30_tra_m.009831
OG0000251	phaw_30_tra_m.022212,phaw_30_tra_m.005342,phaw_30_tra_m.018941,phaw_30_tra_m.020459,phaw_30_tra_m.009758,phaw_30_tra_m.010987,phaw_30_tra_m.019298,phaw_30_tra_m.000776,phaw_30_aug_m.027554,phaw_30_tra_m.020458,phaw_30_tra_m.023834
OG0000252	phaw_30_tra_m.022860,phaw_30_tra_m.023410,phaw_30_tra_m.000148,phaw_30_tra_m.023260,phaw_30_tra_m.019397
OG0000253	phaw_30_tra_m.023486,phaw_30_tra_m.022766,phaw_30_tra_m.021226,phaw_30_tra_m.001968,phaw_30_tra_m.024895,phaw_30_tra_m.023334
OG0000254	phaw_30_aug_m.027888,phaw_30_aug_m.027115,phaw_30_tra_m.016569,phaw_30_tra_m.003336,phaw_30_tra_m.000465,phaw_30_aug_m.027492,phaw_30_tra_m.011643,phaw_30_tra_m.021317
OG0000255	phaw_30_tra_m.012696,phaw_30_tra_m.020977
OG0000256	phaw_30_tra_m.001340,phaw_30_tra_m.003674
OG0000257	phaw_30_tra_m.021438,phaw_30_tra_m.001503,phaw_30_tra_m.000754,phaw_30_tra_m.023380,phaw_30_tra_m.020559,phaw_30_tra_m.010217
OG0000259	phaw_30_tra_m.001068,phaw_30_tra_m.022174,phaw_30_tra_m.004703
OG0000261	phaw_30_tra_m.023717,phaw_30_tra_m.004033,phaw_30_tra_m.010265,phaw_30_tra_m.006442,phaw_30_tra_u.026501,phaw_30_aug_m.027328,phaw_30_tra_m.014895
OG0000262	phaw_30_tra_m.005004,phaw_30_tra_m.003606,phaw_30_tra_m.013465,phaw_30_tra_m.005114,phaw_30_aug_m.027599,phaw_30_tra_m.006224
OG0000263	phaw_30_tra_m.006962
OG0000264	phaw_30_tra_m.003762,phaw_30_tra_m.020286,phaw_30_tra_m.018327,phaw_30_tra_m.004141,phaw_30_tra_m.000941
OG0000265	phaw_30_tra_m.025426,phaw_30_tra_m.008887,phaw_30_tra_m.016558,phaw_30_tra_m.013079,phaw_30_tra_m.017265,phaw_30_tra_m.026037,phaw_30_tra_m.020762,phaw_30_tra_m.019270,phaw_30_tra_m.024740,phaw_30_tra_m.024433,phaw_30_tra_m.013540,phaw_30_tra_m.004839,phaw_30_tra_m.002116,phaw_30_tra_m.005134,phaw_30_tra_m.021506,phaw_30_tra_m.022661,phaw_30_tra_m.022028,phaw_30_tra_m.001897,phaw_30_tra_m.016655,…
OG0000267	phaw_30_tra_m.024526,phaw_30_tra_m.003812,phaw_30_aug_m.026788,phaw_30_aug_m.027207,phaw_30_aug_m.027208
OG0000268	phaw_30_tra_m.007330,phaw_30_tra_m.019525,phaw_30_tra_m.017661,phaw_30_tra_m.021384,phaw_30_aug_m.027137,phaw_30_tra_m.017801
OG0000269	phaw_30_tra_m.020422,phaw_30_tra_m.021446,phaw_30_tra_m.020309,phaw_30_tra_m.020673
OG0000270	phaw_30_tra_m.018212,phaw_30_tra_m.018213,phaw_30_aug_m.027533,phaw_30_aug_m.028162,phaw_30_tra_m.006212
OG0000271	phaw_30_tra_m.017537,phaw_30_tra_m.019669,phaw_30_tra_m.001601,phaw_30_tra_m.010323
OG0000272	phaw_30_tra_m.023016,phaw_30_tra_m.023017,phaw_30_aug_m.026871,phaw_30_tra_m.018575,phaw_30_tra_m.001668
OG0000273	phaw_30_tra_m.011617,phaw_30_tra_m.005226,phaw_30_tra_m.022396
OG0000274	phaw_30_tra_m.003997,phaw_30_tra_m.002750,phaw_30_tra_m.013250,phaw_30_tra_m.000378,phaw_30_tra_m.003731,phaw_30_tra_u.002422,phaw_30_aug_m.028413
OG0000276	phaw_30_tra_m.014242,phaw_30_tra_m.000024,phaw_30_tra_m.001404,phaw_30_tra_m.020631,phaw_30_tra_m.020632,phaw_30_tra_m.014520
OG0000277	phaw_30_tra_m.019261,phaw_30_tra_m.010319,phaw_30_tra_m.021856,phaw_30_tra_m.004243,phaw_30_tra_m.005731,phaw_30_tra_m.000120,phaw_30_tra_m.023374,phaw_30_tra_m.025814,phaw_30_aug_m.026989,phaw_30_aug_m.027243,phaw_30_aug_m.026986,phaw_30_aug_m.026987,phaw_30_aug_m.026988,phaw_30_aug_m.026981,phaw_30_aug_m.026984,phaw_30_tra_m.010320,phaw_30_tra_m.012774,phaw_30_tra_m.012069,phaw_30_aug_m.027241,…
OG0000278	phaw_30_tra_m.010692,phaw_30_tra_m.014295
OG0000279	phaw_30_tra_m.010335,phaw_30_tra_m.022716,phaw_30_tra_m.022717,phaw_30_tra_m.022548,phaw_30_tra_m.024965,phaw_30_tra_m.014188,phaw_30_tra_m.011306,phaw_30_tra_m.024227
OG0000280	phaw_30_tra_m.004039
OG0000281	phaw_30_tra_m.012151,phaw_30_aug_m.027681,phaw_30_tra_m.014924,phaw_30_tra_m.025702,phaw_30_tra_m.026324,phaw_30_tra_m.010894,phaw_30_tra_m.026129,phaw_30_tra_m.024821
OG0000282	phaw_30_tra_m.012711,phaw_30_tra_m.008645,phaw_30_tra_m.018062
OG0000284	phaw_30_tra_m.004020
OG0000285	phaw_30_tra_m.003253
OG0000287	phaw_30_tra_m.012359,phaw_30_tra_m.012360,phaw_30_tra_m.020138,phaw_30_tra_m.018638,phaw_30_tra_m.024005,phaw_30_tra_m.005458
OG0000288	phaw_30_tra_m.006625,phaw_30_tra_m.010338,phaw_30_tra_m.024368
OG0000289	phaw_30_aug_m.027407,phaw_30_aug_m.027406,phaw_30_aug_m.026824,phaw_30_tra_m.004287,phaw_30_tra_m.022089,phaw_30_tra_m.011621,phaw_30_tra_m.018462,phaw_30_tra_m.011061,phaw_30_aug_m.027552
OG0000290	phaw_30_tra_m.016346,phaw_30_aug_m.027374,phaw_30_tra_m.006448,phaw_30_tra_m.010583,phaw_30_aug_m.026975,phaw_30_tra_m.011441,phaw_30_tra_m.000118,phaw_30_tra_m.015318,phaw_30_tra_m.011218,phaw_30_tra_m.008064,phaw_30_tra_m.024985,phaw_30_aug_m.026869
OG0000291	phaw_30_tra_m.010042
OG0000292	phaw_30_tra_m.025192,phaw_30_tra_m.002635,phaw_30_tra_m.016754,phaw_30_tra_m.015309,phaw_30_tra_m.004987,phaw_30_tra_m.001474
OG0000293	phaw_30_tra_m.015800,phaw_30_tra_m.024602,phaw_30_tra_m.014829,phaw_30_tra_m.020227
OG0000294	phaw_30_tra_m.025650,phaw_30_tra_m.026707,phaw_30_tra_m.022474,phaw_30_tra_m.023330,phaw_30_tra_m.023329
OG0000295	phaw_30_tra_m.003239,phaw_30_tra_m.013769,phaw_30_tra_m.000680
OG0000296	phaw_30_tra_m.004569,phaw_30_aug_m.028390,phaw_30_tra_m.007001,phaw_30_tra_m.024442,phaw_30_tra_m.023371
OG0000298	phaw_30_tra_m.009344,phaw_30_tra_m.005604,phaw_30_tra_m.022837,phaw_30_tra_m.010489,phaw_30_tra_m.018103,phaw_30_tra_m.021218
OG0000299	phaw_30_tra_m.005642,phaw_30_tra_m.024650,phaw_30_tra_m.021434,phaw_30_tra_m.009466,phaw_30_tra_m.021604,phaw_30_tra_m.021605,phaw_30_tra_m.006934,phaw_30_tra_m.010430,phaw_30_tra_m.018758,phaw_30_tra_m.018405,phaw_30_tra_m.022150,phaw_30_tra_m.000453,phaw_30_tra_m.000900,phaw_30_tra_m.025037,phaw_30_tra_m.008779,phaw_30_tra_m.002039,phaw_30_tra_m.020917,phaw_30_tra_m.012205,phaw_30_tra_m.019765,…
OG0000300	phaw_30_tra_u.005562,phaw_30_tra_m.001777,phaw_30_tra_m.020297,phaw_30_tra_u.001383,phaw_30_aug_m.027130,phaw_30_tra_u.002715,phaw_30_tra_m.004990,phaw_30_tra_m.018558,phaw_30_tra_m.018145,phaw_30_tra_m.021697
OG0000301	phaw_30_tra_m.021436,phaw_30_tra_m.010275,phaw_30_tra_m.018249,phaw_30_tra_m.019755,phaw_30_tra_m.001643,phaw_30_tra_m.003435,phaw_30_tra_m.015915,phaw_30_tra_m.019754,phaw_30_tra_m.008836,phaw_30_tra_u.001979,phaw_30_tra_m.015380
OG0000302	phaw_30_tra_m.021728,phaw_30_tra_m.020092
OG0000303	phaw_30_tra_m.004673,phaw_30_tra_m.017869,phaw_30_tra_m.014493,phaw_30_tra_m.020513,phaw_30_tra_m.025240,phaw_30_tra_m.000131
OG0000304	phaw_30_aug_m.027651,phaw_30_aug_m.028017,phaw_30_tra_m.011739,phaw_30_tra_m.014350,phaw_30_tra_m.011724
OG0000305	phaw_30_tra_m.010399,phaw_30_tra_m.001254,phaw_30_tra_m.018375,phaw_30_tra_m.019966,phaw_30_tra_m.007251,phaw_30_tra_m.006695
OG0000306	phaw_30_tra_m.010156
OG0000307	phaw_30_tra_m.013879,phaw_30_tra_m.011198,phaw_30_tra_m.002059,phaw_30_tra_m.001988,phaw_30_tra_m.015778,phaw_30_tra_m.005725,phaw_30_tra_m.001908,phaw_30_tra_m.017812,phaw_30_tra_m.025526,phaw_30_tra_m.007882,phaw_30_tra_m.021988,phaw_30_tra_m.026381,phaw_30_tra_m.024810,phaw_30_tra_m.022306,phaw_30_tra_m.019180,phaw_30_tra_m.008803,phaw_30_tra_m.026445,phaw_30_tra_m.009570,phaw_30_tra_m.017002,…
OG0000311	phaw_30_tra_m.004409,phaw_30_tra_m.012593,phaw_30_tra_m.024661,phaw_30_tra_m.007550
OG0000312	phaw_30_tra_m.019392,phaw_30_tra_m.023947,phaw_30_tra_m.001160,phaw_30_tra_m.021449,phaw_30_tra_m.001090,phaw_30_tra_m.024543,phaw_30_tra_u.015061
OG0000313	phaw_30_tra_u.011166
OG0000314	phaw_30_tra_m.022417,phaw_30_tra_m.008680,phaw_30_tra_m.015368,phaw_30_tra_m.022821,phaw_30_tra_m.003963,phaw_30_tra_m.023404,phaw_30_tra_m.022187,phaw_30_tra_m.022801
OG0000315	phaw_30_aug_m.027775,phaw_30_aug_m.028268,phaw_30_tra_m.007230,phaw_30_aug_m.028367,phaw_30_tra_m.003748,phaw_30_tra_m.024727,phaw_30_aug_m.027719,phaw_30_aug_m.027520,phaw_30_tra_m.006861
OG0000318	phaw_30_tra_m.011455,phaw_30_tra_m.019338,phaw_30_tra_m.012498,phaw_30_tra_m.015187
OG0000319	phaw_30_tra_m.017700,phaw_30_tra_m.021652,phaw_30_tra_m.002475,phaw_30_tra_m.017200,phaw_30_tra_m.011596,phaw_30_tra_m.012228,phaw_30_tra_m.021653,phaw_30_tra_m.012961,phaw_30_tra_m.011301,phaw_30_tra_m.014986,phaw_30_tra_m.002465,phaw_30_tra_m.021294,phaw_30_tra_m.021293
OG0000320	phaw_30_tra_m.023437,phaw_30_tra_m.024446,phaw_30_tra_m.021219,phaw_30_tra_m.000504,phaw_30_tra_m.004024,phaw_30_tra_m.002227
OG0000321	phaw_30_tra_m.013624,phaw_30_tra_m.004325,phaw_30_tra_m.007411
OG0000322	phaw_30_tra_m.018398,phaw_30_tra_m.018315,phaw_30_aug_m.027973,phaw_30_tra_m.022973,phaw_30_tra_m.010647,phaw_30_aug_m.027890
OG0000323	phaw_30_tra_m.022082,phaw_30_tra_m.023854,phaw_30_tra_u.004468,phaw_30_tra_m.014586,phaw_30_aug_m.028279,phaw_30_aug_m.028278
OG0000324	phaw_30_tra_m.014545,phaw_30_tra_m.025147
OG0000325	phaw_30_tra_m.015789
OG0000326	phaw_30_tra_u.004955,phaw_30_tra_m.015453,phaw_30_tra_m.015002,phaw_30_tra_m.025600,phaw_30_tra_m.015492,phaw_30_aug_m.027135,phaw_30_aug_m.027136
OG0000327	phaw_30_tra_m.020031,phaw_30_tra_m.012189,phaw_30_tra_m.005118,phaw_30_tra_m.018414,phaw_30_tra_m.019705
OG0000328	phaw_30_tra_m.016755,phaw_30_tra_m.022651,phaw_30_tra_m.000519,phaw_30_tra_m.025361,phaw_30_tra_m.019282,phaw_30_tra_m.015021,phaw_30_tra_m.017394
OG0000329	phaw_30_tra_m.020885,phaw_30_tra_m.001786,phaw_30_tra_m.012383,phaw_30_tra_m.025645,phaw_30_tra_m.020529,phaw_30_tra_m.020530,phaw_30_tra_m.025059,phaw_30_tra_m.024888,phaw_30_tra_m.008769,phaw_30_tra_m.010898,phaw_30_tra_m.024586,phaw_30_tra_m.007223,phaw_30_tra_m.002091,phaw_30_tra_m.002512,phaw_30_tra_m.002394,phaw_30_tra_m.022985,phaw_30_tra_m.017255,phaw_30_tra_m.003196,phaw_30_tra_m.009818
OG0000331	phaw_30_tra_m.001943,phaw_30_tra_m.025191,phaw_30_tra_m.013497
OG0000332	phaw_30_tra_m.022293,phaw_30_tra_m.022294,phaw_30_tra_m.024638,phaw_30_tra_m.023045,phaw_30_tra_m.025811,phaw_30_tra_m.010111,phaw_30_tra_m.008235,phaw_30_tra_m.019212,phaw_30_tra_m.025680
OG0000333	phaw_30_tra_m.008805,phaw_30_tra_m.017273,phaw_30_tra_m.008015,phaw_30_tra_m.018981,phaw_30_tra_m.015494,phaw_30_tra_m.024121,phaw_30_tra_m.021442,phaw_30_tra_m.021888,phaw_30_tra_m.015452
OG0000334	phaw_30_tra_m.007321,phaw_30_tra_m.014435
OG0000335	phaw_30_tra_m.018927,phaw_30_tra_m.023342,phaw_30_tra_m.005973
OG0000336	phaw_30_tra_m.019467,phaw_30_tra_m.014746,phaw_30_tra_m.018926,phaw_30_tra_m.002165
OG0000337	phaw_30_tra_m.019389,phaw_30_tra_m.003826,phaw_30_tra_m.019122,phaw_30_tra_m.018745
OG0000338	phaw_30_tra_m.023468
OG0000340	phaw_30_tra_m.009644,phaw_30_tra_m.011190,phaw_30_tra_m.026328,phaw_30_tra_m.021461,phaw_30_tra_m.020048,phaw_30_tra_m.007359,phaw_30_tra_m.010473
OG0000341	phaw_30_aug_m.028509,phaw_30_tra_m.022822,phaw_30_tra_m.024745,phaw_30_tra_m.002561,phaw_30_tra_m.022570,phaw_30_tra_m.006388,phaw_30_tra_m.021215,phaw_30_tra_u.003699
OG0000342	phaw_30_tra_m.011096,phaw_30_tra_u.009652,phaw_30_tra_m.019226,phaw_30_tra_m.013002,phaw_30_aug_m.027003,phaw_30_tra_m.007428,phaw_30_aug_m.027790
OG0000344	phaw_30_tra_m.006257
OG0000346	phaw_30_tra_m.000192,phaw_30_tra_u.003960,phaw_30_tra_m.023061
OG0000349	phaw_30_tra_m.019377,phaw_30_tra_m.004203
OG0000350	phaw_30_tra_m.019679,phaw_30_aug_m.028428,phaw_30_tra_m.000411,phaw_30_tra_m.006534
OG0000351	phaw_30_tra_m.019969,phaw_30_tra_m.002696,phaw_30_tra_m.005052
OG0000352	phaw_30_tra_m.010273,phaw_30_aug_m.027588,phaw_30_tra_m.011709,phaw_30_tra_m.025067,phaw_30_tra_m.014751,phaw_30_tra_m.005183,phaw_30_aug_m.027956,phaw_30_aug_m.027957,phaw_30_tra_m.024371,phaw_30_tra_m.005459,phaw_30_aug_m.027803
OG0000353	phaw_30_tra_m.014636,phaw_30_aug_m.027339,phaw_30_tra_m.019654,phaw_30_aug_m.027464,phaw_30_tra_m.015112,phaw_30_aug_m.028040,phaw_30_tra_m.013167
OG0000354	phaw_30_tra_m.018113,phaw_30_tra_m.000712,phaw_30_tra_m.006684
OG0000355	phaw_30_tra_m.024642,phaw_30_tra_m.008898,phaw_30_aug_m.027367
OG0000356	phaw_30_tra_m.018615,phaw_30_aug_m.027090,phaw_30_aug_m.027570,phaw_30_tra_m.004381,phaw_30_tra_m.011533,phaw_30_aug_m.027697,phaw_30_aug_m.027696,phaw_30_tra_m.022920
OG0000357	phaw_30_tra_m.022760,phaw_30_tra_m.015880,phaw_30_tra_m.020757,phaw_30_tra_m.026550,phaw_30_tra_m.002152,phaw_30_aug_m.028274,phaw_30_tra_m.025552
OG0000358	phaw_30_tra_m.005723,phaw_30_tra_m.010905
OG0000359	phaw_30_tra_m.017419
OG0000360	phaw_30_tra_m.019715,phaw_30_tra_m.022633,phaw_30_aug_m.028569,phaw_30_tra_m.008230,phaw_30_tra_m.005111,phaw_30_aug_m.027420
OG0000361	phaw_30_tra_m.000558,phaw_30_tra_m.010554,phaw_30_aug_m.026755
OG0000362	phaw_30_tra_m.009915,phaw_30_tra_m.018590,phaw_30_tra_m.000323,phaw_30_tra_m.007547
OG0000363	phaw_30_tra_m.020252,phaw_30_tra_m.022839,phaw_30_tra_m.022838,phaw_30_tra_m.010302,phaw_30_tra_m.004868,phaw_30_tra_m.021029,phaw_30_tra_m.014462,phaw_30_tra_m.010521,phaw_30_tra_m.024898,phaw_30_tra_u.019198
OG0000364	phaw_30_tra_m.017951,phaw_30_tra_m.026358,phaw_30_tra_m.009961,phaw_30_tra_m.025924
OG0000365	phaw_30_tra_m.021730,phaw_30_tra_m.025385,phaw_30_tra_m.007163,phaw_30_tra_m.012590,phaw_30_tra_m.001168,phaw_30_tra_m.012621,phaw_30_tra_m.012622,phaw_30_tra_m.021159,phaw_30_tra_m.011605
OG0000366	phaw_30_tra_m.023446,phaw_30_tra_m.026244,phaw_30_tra_u.013453
OG0000367	phaw_30_tra_m.023206,phaw_30_tra_m.023207,phaw_30_tra_m.014710,phaw_30_tra_u.000715,phaw_30_tra_m.014791
OG0000368	phaw_30_tra_m.017712,phaw_30_tra_m.012263,phaw_30_aug_m.026726
OG0000369	phaw_30_tra_m.006738,phaw_30_aug_m.027895,phaw_30_tra_m.019489,phaw_30_tra_m.010204,phaw_30_tra_m.015710
OG0000370	phaw_30_tra_u.003728,phaw_30_tra_m.012462,phaw_30_tra_m.014088
OG0000371	phaw_30_tra_m.009306,phaw_30_tra_m.011091,phaw_30_tra_m.019140,phaw_30_tra_m.015523,phaw_30_tra_m.024834,phaw_30_tra_m.025937,phaw_30_tra_m.019652,phaw_30_tra_m.018694,phaw_30_tra_m.003457,phaw_30_tra_m.011321,phaw_30_tra_m.012224,phaw_30_tra_m.007917,phaw_30_tra_m.006976,phaw_30_tra_m.015035,phaw_30_tra_m.015366,phaw_30_tra_m.012329,phaw_30_tra_m.008620,phaw_30_tra_m.001657,phaw_30_tra_m.011996,…
OG0000372	phaw_30_tra_m.017713,phaw_30_tra_m.005161,phaw_30_tra_m.007693,phaw_30_tra_m.015281,phaw_30_tra_m.019741,phaw_30_tra_m.004831,phaw_30_tra_m.015517,phaw_30_tra_m.022790,phaw_30_tra_m.002410,phaw_30_tra_m.012846,phaw_30_tra_m.011744,phaw_30_tra_m.022472,phaw_30_tra_m.007933,phaw_30_tra_m.008384,phaw_30_tra_m.011774,phaw_30_tra_m.008586,phaw_30_tra_m.016964,phaw_30_tra_m.025052,phaw_30_tra_m.018808,…
OG0000373	phaw_30_tra_m.019589,phaw_30_tra_m.015361,phaw_30_tra_m.005532,phaw_30_tra_m.006920,phaw_30_tra_m.003434,phaw_30_tra_m.011434,phaw_30_tra_m.022664
OG0000374	phaw_30_tra_m.014673,phaw_30_tra_m.016235
OG0000375	phaw_30_aug_m.027730,phaw_30_tra_m.019948,phaw_30_aug_m.027733,phaw_30_tra_m.014236,phaw_30_tra_m.024098,phaw_30_aug_m.027821,phaw_30_aug_m.027822,phaw_30_tra_m.016479,phaw_30_tra_u.013717
OG0000378	phaw_30_tra_m.001410,phaw_30_tra_m.020228
OG0000379	phaw_30_tra_m.001640,phaw_30_tra_m.021779,phaw_30_tra_m.006844,phaw_30_tra_m.023085,phaw_30_tra_m.023084,phaw_30_aug_m.028264,phaw_30_aug_m.028243
OG0000380	phaw_30_tra_m.012138,phaw_30_tra_u.009283,phaw_30_tra_m.014426,phaw_30_tra_m.014260
OG0000381	phaw_30_tra_m.010815,phaw_30_tra_m.006753,phaw_30_tra_m.015754,phaw_30_tra_m.000046,phaw_30_aug_m.027908
OG0000382	phaw_30_tra_m.018832,phaw_30_tra_m.015504,phaw_30_tra_m.021472,phaw_30_tra_m.015678,phaw_30_tra_m.012657,phaw_30_tra_m.007601,phaw_30_tra_m.013368,phaw_30_tra_m.017998,phaw_30_tra_m.025984,phaw_30_tra_m.021214,phaw_30_tra_m.021115,phaw_30_tra_m.018571,phaw_30_tra_m.016271,phaw_30_tra_m.025388,phaw_30_tra_m.015215
OG0000383	phaw_30_tra_m.008211,phaw_30_tra_m.012086,phaw_30_tra_m.006952,phaw_30_tra_m.015618,phaw_30_tra_m.020501,phaw_30_tra_m.022770,phaw_30_tra_m.003211,phaw_30_tra_m.025996
OG0000384	phaw_30_tra_m.003931,phaw_30_tra_m.008515,phaw_30_tra_m.004913,phaw_30_tra_m.008927,phaw_30_tra_m.023568,phaw_30_tra_m.023250,phaw_30_tra_m.008881,phaw_30_tra_m.008882,phaw_30_tra_m.018737,phaw_30_tra_m.015527,phaw_30_tra_m.021724,phaw_30_tra_m.015409,phaw_30_tra_m.019635,phaw_30_tra_m.011807,phaw_30_tra_m.016128,phaw_30_tra_m.006713,phaw_30_tra_m.026332,phaw_30_tra_m.017808,phaw_30_tra_m.008928,…
OG0000385	phaw_30_tra_m.004445,phaw_30_tra_m.023618,phaw_30_tra_m.013909,phaw_30_tra_m.008133,phaw_30_tra_m.008491,phaw_30_tra_m.006983,phaw_30_tra_m.014898
OG0000386	phaw_30_tra_m.012130,phaw_30_tra_m.007380,phaw_30_tra_m.007191
OG0000388	phaw_30_tra_m.001223,phaw_30_tra_m.018928,phaw_30_tra_m.012111
OG0000389	phaw_30_tra_m.010916,phaw_30_tra_m.022318,phaw_30_tra_m.022393,phaw_30_tra_m.016543,phaw_30_tra_m.017623,phaw_30_tra_m.003678,phaw_30_tra_m.003358
OG0000390	phaw_30_tra_u.020043
OG0000391	phaw_30_tra_m.001266,phaw_30_tra_m.003552,phaw_30_tra_m.002571,phaw_30_tra_m.017174,phaw_30_tra_m.013012,phaw_30_tra_m.006915,phaw_30_tra_m.017954,phaw_30_aug_m.028253,phaw_30_tra_m.009870,phaw_30_tra_m.013429,phaw_30_tra_m.012553,phaw_30_tra_m.009508,phaw_30_tra_m.019926,phaw_30_tra_m.006968,phaw_30_tra_m.001571,phaw_30_tra_m.011610,phaw_30_tra_m.002780,phaw_30_aug_m.028589,phaw_30_tra_m.018342,…
OG0000393	phaw_30_tra_m.014290,phaw_30_tra_m.023229,phaw_30_tra_m.001095
OG0000394	phaw_30_aug_m.026829,phaw_30_tra_m.009463,phaw_30_tra_m.005154,phaw_30_tra_m.020630,phaw_30_tra_m.018953,phaw_30_tra_m.011028,phaw_30_tra_m.006185,phaw_30_tra_m.013563,phaw_30_aug_m.027033
OG0000395	phaw_30_tra_m.004618,phaw_30_aug_m.027951,phaw_30_tra_m.022738,phaw_30_tra_m.010391
OG0000396	phaw_30_tra_m.004281
OG0000398	phaw_30_tra_m.023541,phaw_30_tra_m.008009,phaw_30_tra_m.000640,phaw_30_tra_m.011323,phaw_30_tra_m.018133
OG0000399	phaw_30_tra_m.002086,phaw_30_tra_m.003035
OG0000400	phaw_30_tra_m.018587,phaw_30_tra_m.018339,phaw_30_tra_m.020753,phaw_30_tra_m.023650,phaw_30_aug_m.028284
OG0000401	phaw_30_tra_m.018314,phaw_30_tra_m.017201,phaw_30_tra_m.022785,phaw_30_tra_m.000441,phaw_30_tra_m.018897
OG0000402	phaw_30_tra_m.022213,phaw_30_tra_m.021625,phaw_30_tra_m.012914,phaw_30_tra_m.022779,phaw_30_tra_m.001445,phaw_30_tra_m.004265,phaw_30_tra_m.014252,phaw_30_tra_m.008978,phaw_30_tra_m.017421,phaw_30_tra_m.017110,phaw_30_tra_m.000774
OG0000404	phaw_30_aug_m.027602,phaw_30_tra_m.020196,phaw_30_tra_m.020815,phaw_30_aug_m.027077,phaw_30_tra_m.003548,phaw_30_tra_m.025684
OG0000405	phaw_30_tra_m.000362,phaw_30_tra_m.023738,phaw_30_aug_m.027030
OG0000406	phaw_30_tra_m.020962,phaw_30_tra_m.004336
OG0000407	phaw_30_tra_m.017800,phaw_30_tra_m.020095,phaw_30_tra_m.019356,phaw_30_tra_m.019355,phaw_30_tra_m.026685
OG0000408	phaw_30_tra_m.006855,phaw_30_tra_m.019108,phaw_30_tra_m.006973,phaw_30_tra_m.000267
OG0000409	phaw_30_tra_u.007949
OG0000410	phaw_30_tra_m.022254,phaw_30_tra_m.023068,phaw_30_tra_m.022287,phaw_30_tra_m.017904
OG0000411	phaw_30_aug_m.028585,phaw_30_tra_m.014769,phaw_30_aug_m.028556,phaw_30_tra_m.014514
OG0000412	phaw_30_tra_m.009182,phaw_30_tra_m.022799,phaw_30_tra_m.022418,phaw_30_tra_m.016687,phaw_30_tra_m.023981,phaw_30_tra_m.012083,phaw_30_tra_m.007911,phaw_30_tra_m.026387,phaw_30_tra_m.001949,phaw_30_tra_m.025420,phaw_30_tra_m.024847,phaw_30_tra_m.007122,phaw_30_tra_m.022445,phaw_30_tra_m.022444,phaw_30_tra_m.022446,phaw_30_tra_m.022447,phaw_30_tra_m.016815,phaw_30_tra_m.005556,phaw_30_tra_m.002384,…
OG0000413	phaw_30_tra_m.002667,phaw_30_tra_m.002336,phaw_30_tra_m.025902,phaw_30_tra_m.001599,phaw_30_tra_m.022184
OG0000414	phaw_30_tra_m.018979,phaw_30_tra_m.021785,phaw_30_aug_m.028572,phaw_30_aug_m.027638,phaw_30_aug_m.028514
OG0000415	phaw_30_tra_m.003491,phaw_30_tra_m.014807,phaw_30_tra_m.000428,phaw_30_tra_m.007397,phaw_30_aug_m.027625
OG0000418	phaw_30_tra_m.018546,phaw_30_tra_m.022338,phaw_30_aug_m.027332,phaw_30_aug_m.028349,phaw_30_aug_m.027793,phaw_30_aug_m.027454,phaw_30_aug_m.026961,phaw_30_tra_m.020639,phaw_30_tra_m.000844,phaw_30_aug_m.028145
OG0000419	phaw_30_tra_m.000688
OG0000420	phaw_30_aug_m.028138,phaw_30_tra_m.020230
OG0000421	phaw_30_aug_m.027394,phaw_30_aug_m.027746,phaw_30_aug_m.027996,phaw_30_tra_m.012845,phaw_30_tra_m.004478,phaw_30_tra_m.022489,phaw_30_tra_m.001878
OG0000422	phaw_30_tra_m.003538,phaw_30_tra_m.014388,phaw_30_tra_m.010850
OG0000423	phaw_30_tra_m.022473,phaw_30_tra_m.021254,phaw_30_tra_m.014594,phaw_30_tra_m.018482,phaw_30_tra_m.013569
OG0000424	phaw_30_tra_m.011823,phaw_30_tra_m.023513,phaw_30_tra_m.004434
OG0000425	phaw_30_tra_m.019366,phaw_30_tra_m.018916,phaw_30_tra_m.011817
OG0000426	phaw_30_tra_m.018760,phaw_30_tra_m.019375
OG0000428	phaw_30_tra_m.020642,phaw_30_tra_m.020641,phaw_30_tra_m.022088,phaw_30_tra_m.023688,phaw_30_tra_m.016488,phaw_30_tra_m.014416
OG0000430	phaw_30_aug_m.027444,phaw_30_aug_m.027702,phaw_30_aug_m.027589,phaw_30_aug_m.027370,phaw_30_aug_m.027521,phaw_30_aug_m.027899,phaw_30_aug_m.028486,phaw_30_aug_m.028582,phaw_30_aug_m.028052,phaw_30_tra_m.012752,phaw_30_aug_m.027811,phaw_30_aug_m.026966,phaw_30_aug_m.028179,phaw_30_aug_m.028624,phaw_30_aug_m.026818,phaw_30_aug_m.028259,phaw_30_aug_m.028216,phaw_30_aug_m.027919,phaw_30_aug_m.027079,…
OG0000433	phaw_30_tra_m.022385,phaw_30_tra_m.024406,phaw_30_tra_m.000238,phaw_30_tra_m.008271,phaw_30_tra_m.011671,phaw_30_tra_m.025016,phaw_30_tra_m.003576,phaw_30_tra_m.011800,phaw_30_tra_m.000622,phaw_30_tra_m.012997,phaw_30_tra_m.021871,phaw_30_tra_m.025769,phaw_30_tra_m.025256,phaw_30_tra_m.000322,phaw_30_tra_m.016724,phaw_30_tra_m.014879,phaw_30_tra_m.009296,phaw_30_tra_m.009016,phaw_30_tra_m.022033,…
OG0000434	phaw_30_tra_m.000143,phaw_30_tra_m.018178
OG0000436	phaw_30_tra_m.009188,phaw_30_tra_m.009537,phaw_30_tra_m.018288,phaw_30_tra_m.006946
OG0000437	phaw_30_tra_m.011830,phaw_30_tra_m.019247,phaw_30_tra_m.010705
OG0000438	phaw_30_tra_m.009488,phaw_30_tra_m.007013,phaw_30_tra_m.024221
OG0000439	phaw_30_tra_m.003190,phaw_30_aug_m.026906,phaw_30_tra_m.006618,phaw_30_tra_m.020022,phaw_30_aug_m.026996
OG0000440	phaw_30_tra_m.024284,phaw_30_tra_m.015809,phaw_30_tra_m.021796,phaw_30_tra_m.023335
OG0000441	phaw_30_tra_u.012424,phaw_30_tra_m.004037,phaw_30_tra_u.009908,phaw_30_tra_u.006290,phaw_30_tra_m.010025
OG0000442	phaw_30_tra_m.011758,phaw_30_tra_m.002557,phaw_30_tra_u.005818,phaw_30_tra_m.002952,phaw_30_tra_m.002953,phaw_30_tra_m.003443,phaw_30_tra_m.000739,phaw_30_tra_m.020281
OG0000443	phaw_30_tra_m.003951,phaw_30_tra_m.024916,phaw_30_tra_m.026564,phaw_30_tra_m.021517,phaw_30_tra_m.005166,phaw_30_tra_m.021512,phaw_30_tra_m.012753,phaw_30_tra_m.013067,phaw_30_tra_m.008951,phaw_30_tra_m.002587,phaw_30_tra_m.022762,phaw_30_tra_m.020166,phaw_30_tra_m.025101
OG0000444	phaw_30_tra_m.004541,phaw_30_tra_m.018119,phaw_30_tra_m.001106
OG0000445	phaw_30_tra_m.014423,phaw_30_tra_m.011609,phaw_30_tra_m.015763,phaw_30_tra_m.017888,phaw_30_tra_m.001898
OG0000446	phaw_30_tra_m.020194,phaw_30_tra_m.017527,phaw_30_tra_m.006991,phaw_30_tra_m.021793
OG0000447	phaw_30_tra_m.023136,phaw_30_tra_m.010435,phaw_30_tra_m.007005
OG0000448	phaw_30_tra_m.000602,phaw_30_tra_m.018231,phaw_30_tra_m.010485,phaw_30_tra_m.019621,phaw_30_tra_m.021101
OG0000449	phaw_30_tra_m.001203,phaw_30_tra_m.004604,phaw_30_tra_m.024695
OG0000450	phaw_30_tra_m.020418,phaw_30_tra_m.003483,phaw_30_aug_m.028237,phaw_30_tra_m.026455,phaw_30_aug_m.027099
OG0000451	phaw_30_tra_m.003418,phaw_30_tra_m.022200,phaw_30_aug_m.028018,phaw_30_tra_m.006761
OG0000452	phaw_30_tra_m.009734,phaw_30_tra_m.010240,phaw_30_tra_m.025582
OG0000453	phaw_30_tra_m.012016,phaw_30_tra_m.002870,phaw_30_aug_m.027377,phaw_30_tra_m.009587,phaw_30_tra_m.016841,phaw_30_tra_m.003874,phaw_30_tra_m.008090,phaw_30_tra_m.004005,phaw_30_tra_m.013166
OG0000454	phaw_30_tra_m.024591,phaw_30_tra_m.003542,phaw_30_tra_m.011347
OG0000455	phaw_30_tra_m.004351,phaw_30_tra_m.000164,phaw_30_tra_m.012290,phaw_30_tra_m.024114,phaw_30_tra_m.010162
OG0000456	phaw_30_tra_m.006468,phaw_30_tra_m.006860,phaw_30_tra_m.014329,phaw_30_tra_m.003695,phaw_30_tra_m.007459,phaw_30_tra_m.014234,phaw_30_tra_m.013996
OG0000457	phaw_30_tra_m.001408,phaw_30_aug_m.027317,phaw_30_aug_m.027218,phaw_30_tra_m.012856,phaw_30_aug_m.027595,phaw_30_tra_m.010803,phaw_30_tra_m.005073,phaw_30_tra_m.012571,phaw_30_aug_m.026803
OG0000458	phaw_30_tra_m.010606,phaw_30_tra_m.007336,phaw_30_tra_m.003985,phaw_30_tra_m.023629
OG0000459	phaw_30_tra_m.018944,phaw_30_tra_m.014191,phaw_30_tra_m.021121,phaw_30_tra_m.005654,phaw_30_tra_m.010222
OG0000460	phaw_30_tra_m.006545,phaw_30_tra_m.007196,phaw_30_tra_m.000772
OG0000461	phaw_30_tra_m.022512
OG0000462	phaw_30_tra_m.019612,phaw_30_aug_m.027631,phaw_30_aug_m.027630
OG0000463	phaw_30_tra_m.007020,phaw_30_tra_m.014831,phaw_30_tra_m.015098
OG0000464	phaw_30_tra_m.012119,phaw_30_tra_m.022925,phaw_30_tra_m.011761
OG0000466	phaw_30_tra_m.022620,phaw_30_tra_m.026043
OG0000467	phaw_30_tra_m.002357,phaw_30_tra_m.015977,phaw_30_tra_m.020912,phaw_30_tra_m.015476,phaw_30_tra_m.013898,phaw_30_tra_m.008396
OG0000468	phaw_30_tra_m.026697,phaw_30_tra_m.011772,phaw_30_tra_m.022650
OG0000469	phaw_30_tra_m.023112,phaw_30_tra_m.014127
OG0000470	phaw_30_tra_m.018351
OG0000471	phaw_30_tra_m.004227
OG0000472	phaw_30_tra_m.024031,phaw_30_tra_m.018138,phaw_30_tra_m.015553
OG0000473	phaw_30_tra_m.005934,phaw_30_tra_m.009882
OG0000474	phaw_30_tra_m.024012
OG0000475	phaw_30_tra_m.012376,phaw_30_tra_m.014864,phaw_30_tra_m.023745,phaw_30_tra_m.023152
OG0000476	phaw_30_tra_m.000929,phaw_30_tra_m.017915,phaw_30_tra_m.024125,phaw_30_tra_m.007723
OG0000477	phaw_30_tra_m.010852,phaw_30_tra_m.021312,phaw_30_tra_m.021313
OG0000478	phaw_30_tra_m.024833,phaw_30_tra_m.022864,phaw_30_tra_m.004688
OG0000479	phaw_30_tra_m.020438,phaw_30_tra_m.004320,phaw_30_aug_m.027699,phaw_30_aug_m.027235
OG0000480	phaw_30_tra_m.006642
OG0000481	phaw_30_tra_m.004430,phaw_30_tra_m.010352
OG0000482	phaw_30_aug_m.028388,phaw_30_tra_m.007647,phaw_30_tra_m.003633,phaw_30_tra_m.023957
OG0000483	phaw_30_tra_m.022792,phaw_30_tra_m.022967,phaw_30_tra_m.023931
OG0000484	phaw_30_aug_m.028476
OG0000485	phaw_30_tra_m.018838,phaw_30_tra_u.007517,phaw_30_tra_m.018503,phaw_30_tra_m.005426,phaw_30_tra_m.002071,phaw_30_tra_m.013330,phaw_30_tra_m.010942,phaw_30_tra_m.017759,phaw_30_tra_m.016609,phaw_30_tra_m.016647,phaw_30_tra_m.012566,phaw_30_tra_m.006023,phaw_30_tra_m.004895,phaw_30_tra_m.016238,phaw_30_tra_m.002214,phaw_30_tra_m.001009,phaw_30_tra_m.016546,phaw_30_tra_m.001368,phaw_30_tra_m.016256,…
OG0000486	phaw_30_tra_m.007639,phaw_30_tra_m.018068
OG0000488	phaw_30_tra_m.006564,phaw_30_tra_m.013107,phaw_30_tra_m.023349
OG0000489	phaw_30_tra_m.011677,phaw_30_aug_m.028646,phaw_30_tra_m.009625,phaw_30_tra_m.026222,phaw_30_tra_m.010962
OG0000490	phaw_30_tra_m.014118,phaw_30_tra_m.005032,phaw_30_tra_m.023086
OG0000491	phaw_30_tra_m.025803
OG0000492	phaw_30_tra_m.010958,phaw_30_tra_m.003536,phaw_30_tra_m.011438,phaw_30_tra_m.025057
OG0000493	phaw_30_aug_m.026793,phaw_30_tra_m.006928,phaw_30_aug_m.027539,phaw_30_tra_m.019318
OG0000494	phaw_30_tra_m.013406
OG0000495	phaw_30_tra_m.005947,phaw_30_tra_m.023333,phaw_30_aug_m.028024
OG0000496	phaw_30_tra_m.009352,phaw_30_tra_m.012930,phaw_30_tra_m.016871
OG0000497	phaw_30_tra_m.024152,phaw_30_tra_m.024874,phaw_30_tra_m.002972,phaw_30_tra_m.017367,phaw_30_tra_m.003303,phaw_30_tra_m.014664,phaw_30_tra_m.008153
OG0000500	phaw_30_tra_m.009993,phaw_30_tra_m.018508,phaw_30_tra_m.023274,phaw_30_tra_m.016891
OG0000501	phaw_30_tra_m.020769,phaw_30_tra_m.018055,phaw_30_tra_m.005127,phaw_30_tra_m.024403,phaw_30_tra_m.017714,phaw_30_tra_m.016324,phaw_30_tra_m.018671,phaw_30_tra_m.003366,phaw_30_tra_m.016416,phaw_30_tra_m.019781,phaw_30_tra_m.008679,phaw_30_tra_m.002014,phaw_30_tra_m.026436,phaw_30_tra_m.016316,phaw_30_tra_m.011210,phaw_30_tra_m.001305,phaw_30_tra_m.001306,phaw_30_tra_m.015197,phaw_30_tra_m.004540,…
OG0000502	phaw_30_tra_m.023817
OG0000503	phaw_30_tra_m.020689,phaw_30_tra_m.020688
OG0000504	phaw_30_tra_u.015650,phaw_30_tra_m.004501,phaw_30_tra_m.022888,phaw_30_aug_m.028099,phaw_30_tra_m.010876
OG0000505	phaw_30_tra_m.016374,phaw_30_tra_m.010778
OG0000506	phaw_30_tra_m.024140,phaw_30_tra_m.019168,phaw_30_tra_m.000984,phaw_30_tra_m.001928,phaw_30_tra_m.013098,phaw_30_tra_m.001214,phaw_30_tra_m.011053,phaw_30_tra_m.024334
OG0000507	phaw_30_tra_m.023030,phaw_30_tra_m.003800,phaw_30_tra_u.003702
OG0000508	phaw_30_tra_m.021328,phaw_30_tra_m.014283,phaw_30_tra_m.010710
OG0000509	phaw_30_tra_m.006623,phaw_30_tra_m.024390,phaw_30_tra_m.019256
OG0000510	phaw_30_aug_m.028398,phaw_30_tra_m.023126,phaw_30_tra_m.023125,phaw_30_tra_m.010636
OG0000511	phaw_30_aug_m.027336,phaw_30_aug_m.027337,phaw_30_tra_m.014112,phaw_30_tra_m.025234,phaw_30_aug_m.027024
OG0000512	phaw_30_tra_m.004816,phaw_30_tra_m.003000
OG0000513	phaw_30_tra_m.014368
OG0000514	phaw_30_tra_m.001418,phaw_30_tra_m.008268,phaw_30_tra_m.020893,phaw_30_tra_m.001741
OG0000515	phaw_30_tra_m.008879
OG0000516	phaw_30_tra_m.022255,phaw_30_tra_m.024748
OG0000517	phaw_30_tra_m.015408,phaw_30_tra_m.025960,phaw_30_tra_m.005631,phaw_30_tra_m.014916,phaw_30_tra_m.008904,phaw_30_tra_m.018273,phaw_30_tra_m.015473,phaw_30_tra_m.022950,phaw_30_tra_m.009551,phaw_30_tra_m.022264,phaw_30_tra_m.013121,phaw_30_tra_m.022265,phaw_30_tra_m.005698,phaw_30_tra_u.012626,phaw_30_tra_m.020030,phaw_30_tra_m.024220,phaw_30_tra_m.001605,phaw_30_tra_m.008744,phaw_30_tra_m.002105,…
OG0000518	phaw_30_tra_m.006668
OG0000520	phaw_30_tra_m.014532,phaw_30_tra_u.023802,phaw_30_aug_m.028352
OG0000521	phaw_30_tra_m.021647,phaw_30_tra_m.019350,phaw_30_tra_m.019461,phaw_30_tra_m.024206,phaw_30_tra_m.015712,phaw_30_tra_m.006342,phaw_30_tra_m.011079,phaw_30_aug_m.028379,phaw_30_tra_m.018878,phaw_30_tra_m.010105
OG0000522	phaw_30_tra_m.016557,phaw_30_aug_m.028420,phaw_30_tra_m.014063,phaw_30_tra_m.012501,phaw_30_tra_m.001994
OG0000523	phaw_30_tra_m.020768,phaw_30_tra_m.000489
OG0000524	phaw_30_tra_m.018120
OG0000525	phaw_30_tra_m.020818,phaw_30_tra_m.003761
OG0000526	phaw_30_aug_m.028487,phaw_30_tra_u.004233
OG0000527	phaw_30_tra_m.019762,phaw_30_tra_m.025480
OG0000528	phaw_30_tra_m.007433,phaw_30_tra_m.009270
OG0000529	phaw_30_tra_m.021708,phaw_30_tra_m.003798
OG0000530	phaw_30_tra_m.011207,phaw_30_tra_m.020490
OG0000531	phaw_30_tra_m.019360,phaw_30_aug_m.028096,phaw_30_tra_m.019456,phaw_30_tra_m.014184
OG0000532	phaw_30_tra_m.020320,phaw_30_tra_m.020319,phaw_30_tra_u.019554
OG0000533	phaw_30_tra_m.021999,phaw_30_tra_m.007573,phaw_30_tra_m.022286
OG0000534	phaw_30_tra_m.018253,phaw_30_tra_m.023025
OG0000536	phaw_30_aug_m.028060,phaw_30_tra_m.015557
OG0000537	phaw_30_tra_m.015288
OG0000538	phaw_30_tra_m.018595,phaw_30_aug_m.027676,phaw_30_tra_m.024534,phaw_30_tra_m.019860
OG0000539	phaw_30_tra_m.014582,phaw_30_tra_m.014117,phaw_30_tra_m.007213,phaw_30_tra_m.003831
OG0000540	phaw_30_tra_m.021645,phaw_30_tra_m.006627,phaw_30_tra_m.010933
OG0000541	phaw_30_tra_m.019481,phaw_30_tra_m.000369,phaw_30_tra_m.006908,phaw_30_tra_m.003587
OG0000542	phaw_30_aug_m.028280,phaw_30_tra_m.022468,phaw_30_aug_m.028281
OG0000543	phaw_30_tra_m.007660,phaw_30_tra_m.016313,phaw_30_tra_m.009079,phaw_30_tra_m.011741
OG0000544	phaw_30_tra_m.012470,phaw_30_tra_m.023459,phaw_30_tra_m.000179
OG0000545	phaw_30_aug_m.027838,phaw_30_tra_m.023027,phaw_30_aug_m.027622,phaw_30_tra_m.006750,phaw_30_tra_m.018689
OG0000546	phaw_30_tra_m.018432,phaw_30_tra_m.000563,phaw_30_tra_m.009264
OG0000547	phaw_30_tra_m.017789,phaw_30_tra_m.025707,phaw_30_tra_m.000587,phaw_30_tra_m.025678
OG0000548	phaw_30_tra_m.024020,phaw_30_tra_m.024620,phaw_30_tra_m.004431
OG0000549	phaw_30_tra_m.014309,phaw_30_tra_m.000552,phaw_30_tra_m.012771
OG0000550	phaw_30_tra_m.012957,phaw_30_tra_m.004653,phaw_30_tra_m.003361,phaw_30_tra_m.008543,phaw_30_tra_m.007377,phaw_30_tra_m.014998,phaw_30_tra_m.010147
OG0000553	phaw_30_tra_m.007852,phaw_30_tra_m.007644,phaw_30_tra_m.020427
OG0000554	phaw_30_tra_m.005461,phaw_30_tra_m.021778
OG0000555	phaw_30_tra_m.013450
OG0000556	phaw_30_tra_m.015509,phaw_30_tra_m.010268,phaw_30_tra_m.006314
OG0000557	phaw_30_tra_m.018179,phaw_30_tra_m.018653,phaw_30_tra_m.005691
OG0000558	phaw_30_tra_m.005110,phaw_30_tra_m.000898,phaw_30_tra_m.023805,phaw_30_tra_m.014601,phaw_30_tra_m.010078,phaw_30_tra_m.015730,phaw_30_tra_m.000020
OG0000559	phaw_30_tra_m.003287,phaw_30_aug_m.028468,phaw_30_tra_m.004161
OG0000560	phaw_30_tra_m.021991,phaw_30_tra_m.014862,phaw_30_tra_m.018512
OG0000561	phaw_30_aug_m.026754,phaw_30_tra_m.017565,phaw_30_aug_m.026753,phaw_30_tra_m.019507,phaw_30_tra_m.003947,phaw_30_tra_m.024777
OG0000562	phaw_30_tra_m.016994,phaw_30_tra_m.017959,phaw_30_tra_m.024147,phaw_30_tra_m.008028,phaw_30_tra_m.024769,phaw_30_tra_m.024964
OG0000563	phaw_30_tra_u.023498,phaw_30_tra_m.023813,phaw_30_tra_m.022918
OG0000564	phaw_30_aug_m.028401,phaw_30_tra_m.022443,phaw_30_aug_m.028374,phaw_30_aug_m.026912,phaw_30_aug_m.028006
OG0000565	phaw_30_tra_m.020617,phaw_30_tra_m.010686,phaw_30_tra_m.008982
OG0000566	phaw_30_tra_m.019502,phaw_30_tra_m.004059,phaw_30_tra_m.019351,phaw_30_tra_m.021233,phaw_30_aug_m.027842
OG0000567	phaw_30_tra_m.022090,phaw_30_tra_m.020415,phaw_30_tra_m.009105,phaw_30_tra_m.022863,phaw_30_tra_m.022862,phaw_30_tra_m.022861,phaw_30_tra_m.009867,phaw_30_tra_m.025151,phaw_30_tra_m.022658,phaw_30_tra_m.002138,phaw_30_tra_m.022091,phaw_30_tra_m.025890,phaw_30_tra_m.001865,phaw_30_tra_u.002560,phaw_30_tra_m.008696,phaw_30_tra_m.005097,phaw_30_tra_m.022266,phaw_30_tra_m.018460,phaw_30_tra_m.007239,…
OG0000568	phaw_30_tra_u.003726,phaw_30_tra_m.014271
OG0000569	phaw_30_tra_m.002611
OG0000570	phaw_30_tra_m.013410,phaw_30_tra_m.003261
OG0000571	phaw_30_tra_m.002438,phaw_30_tra_m.015026,phaw_30_tra_m.009806,phaw_30_aug_m.028350
OG0000572	phaw_30_tra_m.022365,phaw_30_tra_m.005281,phaw_30_tra_m.022364,phaw_30_tra_m.024794
OG0000573	phaw_30_tra_m.014767,phaw_30_tra_m.012099
OG0000574	phaw_30_aug_m.026792,phaw_30_tra_m.004257,phaw_30_tra_m.019687,phaw_30_tra_m.021410
OG0000575	phaw_30_tra_m.017952,phaw_30_aug_m.027875,phaw_30_tra_m.018912,phaw_30_tra_m.010109
OG0000576	phaw_30_tra_m.010729,phaw_30_tra_m.017919,phaw_30_tra_m.011282,phaw_30_tra_m.009313,phaw_30_tra_m.011383
OG0000577	phaw_30_tra_m.022211,phaw_30_aug_m.026814,phaw_30_tra_m.012861,phaw_30_tra_m.023624
OG0000578	phaw_30_tra_m.018235,phaw_30_tra_m.012835
OG0000579	phaw_30_aug_m.028442,phaw_30_tra_m.010254,phaw_30_aug_m.028457
OG0000580	phaw_30_tra_m.005902,phaw_30_tra_m.009028,phaw_30_tra_m.000709,phaw_30_tra_m.004748,phaw_30_tra_m.021584,phaw_30_tra_m.021583,phaw_30_tra_m.012630,phaw_30_tra_m.020903,phaw_30_tra_m.012211
OG0000581	phaw_30_tra_m.022087,phaw_30_tra_u.006667,phaw_30_aug_m.028117,phaw_30_tra_m.021981
OG0000582	phaw_30_tra_m.006813,phaw_30_tra_m.006721,phaw_30_tra_m.014029
OG0000583	phaw_30_tra_m.023029,phaw_30_tra_m.019332,phaw_30_tra_m.011219
OG0000584	phaw_30_tra_m.011916,phaw_30_tra_m.005495,phaw_30_tra_m.022160,phaw_30_tra_m.007002
OG0000585	phaw_30_tra_m.006745,phaw_30_aug_m.028197,phaw_30_tra_m.004256,phaw_30_tra_m.012773,phaw_30_tra_m.001656,phaw_30_aug_m.028393,phaw_30_tra_m.015372,phaw_30_aug_m.027949
OG0000586	phaw_30_tra_m.019545
OG0000587	phaw_30_tra_m.021394
OG0000588	phaw_30_aug_m.026815,phaw_30_tra_m.015459,phaw_30_tra_m.014627,phaw_30_aug_m.027305,phaw_30_tra_m.025030,phaw_30_aug_m.028553
OG0000589	phaw_30_tra_m.024131,phaw_30_tra_m.019331,phaw_30_tra_m.012534,phaw_30_tra_m.011629,phaw_30_tra_m.000393
OG0000590	phaw_30_tra_m.006380,phaw_30_tra_m.019788,phaw_30_aug_m.027923
OG0000592	phaw_30_tra_m.025579,phaw_30_tra_m.024485,phaw_30_tra_m.010568,phaw_30_tra_m.020220,phaw_30_tra_m.026143,phaw_30_tra_m.019903,phaw_30_tra_m.026524,phaw_30_tra_m.012643,phaw_30_tra_m.009402,phaw_30_tra_m.010145
OG0000594	phaw_30_tra_m.014715,phaw_30_tra_m.010501,phaw_30_tra_m.007018,phaw_30_tra_m.001049,phaw_30_tra_m.004555,phaw_30_tra_m.010209
OG0000595	phaw_30_tra_m.019544,phaw_30_tra_m.012137,phaw_30_tra_m.011725,phaw_30_tra_m.018450,phaw_30_tra_m.007447,phaw_30_tra_m.004515,phaw_30_tra_m.018950,phaw_30_tra_m.001899,phaw_30_tra_m.000959,phaw_30_tra_m.025381,phaw_30_tra_m.008695,phaw_30_tra_m.002565,phaw_30_tra_m.011647,phaw_30_tra_m.023137
OG0000596	phaw_30_tra_m.000281,phaw_30_tra_m.011247,phaw_30_tra_m.016012,phaw_30_tra_m.001661
OG0000597	phaw_30_aug_m.027452
OG0000598	phaw_30_tra_m.021621,phaw_30_tra_m.022081,phaw_30_tra_m.021970,phaw_30_tra_m.011794
OG0000599	phaw_30_tra_m.026338,phaw_30_tra_m.023291,phaw_30_tra_m.002698,phaw_30_tra_m.008476,phaw_30_tra_m.001995,phaw_30_tra_m.012821,phaw_30_tra_m.017099
OG0000600	phaw_30_tra_m.020190,phaw_30_tra_m.021392,phaw_30_aug_m.027652,phaw_30_tra_m.023278
OG0000601	phaw_30_aug_m.027126
OG0000604	phaw_30_tra_m.007056,phaw_30_tra_m.017487
OG0000605	phaw_30_tra_m.006397
OG0000606	phaw_30_tra_m.004019,phaw_30_tra_m.023777,phaw_30_aug_m.026973
OG0000607	phaw_30_tra_m.020724,phaw_30_tra_m.022043,phaw_30_tra_m.000707,phaw_30_tra_m.014482,phaw_30_tra_m.002190
OG0000608	phaw_30_tra_m.004198,phaw_30_tra_m.018186
OG0000609	phaw_30_tra_m.008196,phaw_30_tra_m.018402,phaw_30_tra_m.016255,phaw_30_tra_m.014918,phaw_30_tra_m.012030,phaw_30_tra_m.007099,phaw_30_tra_m.011385,phaw_30_tra_m.008565,phaw_30_tra_m.002046
OG0000610	phaw_30_tra_m.023345,phaw_30_tra_m.022249,phaw_30_tra_m.020850
OG0000611	phaw_30_tra_m.001743
OG0000612	phaw_30_tra_m.022023,phaw_30_tra_m.003842,phaw_30_aug_m.027770,phaw_30_aug_m.027245,phaw_30_aug_m.027369,phaw_30_tra_m.013682,phaw_30_aug_m.027771,phaw_30_aug_m.027736,phaw_30_aug_m.028004
OG0000613	phaw_30_tra_m.014638,phaw_30_tra_m.019694,phaw_30_tra_m.023304,phaw_30_tra_m.019213,phaw_30_tra_m.005882,phaw_30_tra_m.026173
OG0000614	phaw_30_tra_m.006376,phaw_30_tra_m.023633
OG0000615	phaw_30_tra_m.011145,phaw_30_tra_m.018665
OG0000616	phaw_30_tra_m.000199
OG0000617	phaw_30_tra_m.024079,phaw_30_tra_m.018672
OG0000618	phaw_30_tra_m.000335,phaw_30_tra_m.000556,phaw_30_tra_m.015623
OG0000619	phaw_30_tra_m.021372
OG0000620	phaw_30_tra_m.022498,phaw_30_aug_m.027425,phaw_30_tra_m.007620,phaw_30_aug_m.027953
OG0000621	phaw_30_tra_m.023739,phaw_30_tra_m.010700,phaw_30_tra_m.024260
OG0000623	phaw_30_tra_u.020700
OG0000624	phaw_30_tra_m.016246,phaw_30_tra_m.002337,phaw_30_tra_m.017815,phaw_30_tra_m.001974,phaw_30_tra_m.001451,phaw_30_tra_m.026364,phaw_30_tra_m.018324,phaw_30_tra_m.018323
OG0000625	phaw_30_tra_m.005968,phaw_30_tra_m.025791,phaw_30_tra_m.003942,phaw_30_tra_m.009584,phaw_30_tra_m.003723,phaw_30_tra_m.021295,phaw_30_tra_m.006309,phaw_30_tra_m.009172,phaw_30_tra_m.008327,phaw_30_tra_m.000027,phaw_30_tra_m.005093,phaw_30_tra_m.009931,phaw_30_tra_m.010456
OG0000626	phaw_30_tra_m.020326
OG0000627	phaw_30_tra_m.025953,phaw_30_tra_m.020726,phaw_30_tra_m.022395,phaw_30_tra_m.022394,phaw_30_tra_m.015389,phaw_30_tra_m.011515,phaw_30_tra_m.015699,phaw_30_tra_m.015418,phaw_30_tra_m.008873,phaw_30_tra_m.001023,phaw_30_tra_m.011390,phaw_30_tra_m.011430,phaw_30_tra_m.018488,phaw_30_tra_m.014411
OG0000628	phaw_30_tra_m.014075,phaw_30_tra_m.009235,phaw_30_tra_m.012623
OG0000629	phaw_30_tra_m.006410
OG0000630	phaw_30_tra_m.013977,phaw_30_tra_m.008141,phaw_30_tra_m.020502
OG0000631	phaw_30_tra_m.018204
OG0000632	phaw_30_tra_m.020824,phaw_30_tra_m.010422,phaw_30_tra_m.026552,phaw_30_tra_m.001455,phaw_30_aug_m.028415,phaw_30_tra_m.011450
OG0000633	phaw_30_tra_m.004335,phaw_30_tra_m.022290,phaw_30_tra_m.006865,phaw_30_tra_m.015069
OG0000634	phaw_30_tra_m.006798,phaw_30_tra_m.024513
OG0000635	phaw_30_tra_m.000213,phaw_30_tra_m.006959,phaw_30_tra_m.014385
OG0000636	phaw_30_tra_m.018192,phaw_30_tra_m.017595,phaw_30_tra_u.017029,phaw_30_tra_m.014229
OG0000637	phaw_30_tra_m.021419,phaw_30_tra_m.017553,phaw_30_tra_m.015077
OG0000638	phaw_30_tra_m.024515,phaw_30_aug_m.027396
OG0000639	phaw_30_tra_m.010336
OG0000640	phaw_30_tra_m.014637,phaw_30_tra_m.000987,phaw_30_tra_m.020625,phaw_30_tra_m.000499,phaw_30_tra_m.001224,phaw_30_tra_m.021059,phaw_30_tra_m.004344,phaw_30_tra_m.003053,phaw_30_tra_m.024039,phaw_30_tra_m.020126,phaw_30_tra_m.020128,phaw_30_tra_m.020162,phaw_30_tra_m.016878
OG0000641	phaw_30_tra_m.014508,phaw_30_aug_m.028157,phaw_30_aug_m.026903,phaw_30_tra_m.010646
OG0000642	phaw_30_tra_m.004184,phaw_30_tra_m.000360
OG0000643	phaw_30_aug_m.027852
OG0000644	phaw_30_tra_m.020232,phaw_30_tra_m.024614
OG0000645	phaw_30_tra_m.010125
OG0000646	phaw_30_tra_m.024483,phaw_30_tra_m.000643
OG0000647	phaw_30_tra_m.022493,phaw_30_aug_m.026787,phaw_30_tra_m.022796,phaw_30_aug_m.026729,phaw_30_tra_m.021036
OG0000648	phaw_30_aug_m.027567,phaw_30_tra_m.012953,phaw_30_aug_m.027931,phaw_30_aug_m.026970,phaw_30_aug_m.028294,phaw_30_aug_m.028291,phaw_30_tra_m.009399,phaw_30_aug_m.027014,phaw_30_aug_m.027269,phaw_30_tra_m.002691,phaw_30_aug_m.027757,phaw_30_aug_m.027557,phaw_30_aug_m.028222,phaw_30_aug_m.027297,phaw_30_aug_m.028335,phaw_30_aug_m.026718,phaw_30_aug_m.028245
OG0000650	phaw_30_tra_m.006953
OG0000651	phaw_30_tra_m.005090
OG0000652	phaw_30_tra_m.008340,phaw_30_tra_m.014861,phaw_30_tra_m.020821,phaw_30_tra_m.004529,phaw_30_tra_m.000548,phaw_30_tra_m.016663,phaw_30_tra_m.019771,phaw_30_tra_m.015411,phaw_30_aug_m.028581,phaw_30_tra_m.004134,phaw_30_tra_m.007307,phaw_30_tra_m.015856,phaw_30_tra_m.008576,phaw_30_tra_m.017594,phaw_30_tra_m.008046,phaw_30_tra_m.016625,phaw_30_tra_m.008170,phaw_30_tra_m.016943,phaw_30_tra_m.026434,…
OG0000653	phaw_30_tra_u.002303
OG0000654	phaw_30_tra_m.003397,phaw_30_tra_m.017751,phaw_30_aug_m.027043,phaw_30_tra_m.022241
OG0000655	phaw_30_tra_m.004744
OG0000656	phaw_30_tra_m.024324
OG0000657	phaw_30_aug_m.028039,phaw_30_tra_m.013234,phaw_30_tra_m.019511
OG0000658	phaw_30_tra_m.024064,phaw_30_tra_m.008312
OG0000659	phaw_30_tra_m.024269,phaw_30_tra_m.004120
OG0000660	phaw_30_tra_m.026013,phaw_30_tra_m.017473,phaw_30_tra_m.017480,phaw_30_tra_m.024589,phaw_30_tra_m.013424,phaw_30_tra_m.005993,phaw_30_tra_m.005897,phaw_30_tra_m.006310,phaw_30_tra_m.016961,phaw_30_tra_m.023908,phaw_30_tra_m.005174,phaw_30_tra_m.009890,phaw_30_tra_m.018050,phaw_30_tra_m.003590,phaw_30_tra_m.014407,phaw_30_tra_m.009798,phaw_30_tra_m.013657,phaw_30_tra_m.002717,phaw_30_tra_m.013144
OG0000661	phaw_30_tra_m.000386,phaw_30_tra_m.010107
OG0000662	phaw_30_tra_m.006831,phaw_30_tra_m.024092
OG0000663	phaw_30_tra_m.018234
OG0000664	phaw_30_aug_m.027549,phaw_30_tra_m.018563,phaw_30_tra_m.022696,phaw_30_tra_m.002827,phaw_30_aug_m.027946
OG0000665	phaw_30_tra_m.024176,phaw_30_tra_m.007461,phaw_30_tra_m.015663,phaw_30_tra_m.024633,phaw_30_tra_m.007527,phaw_30_tra_m.006950,phaw_30_tra_m.018346,phaw_30_tra_m.015359
OG0000666	phaw_30_tra_m.023443,phaw_30_tra_m.004145
OG0000667	phaw_30_tra_m.005845,phaw_30_tra_m.004213,phaw_30_tra_m.007166
OG0000668	phaw_30_tra_m.010538
OG0000669	phaw_30_tra_m.001281,phaw_30_aug_m.027409,phaw_30_aug_m.028501,phaw_30_tra_m.002365,phaw_30_aug_m.027240,phaw_30_tra_m.025482
OG0000670	phaw_30_aug_m.027069,phaw_30_tra_m.011349
OG0000671	phaw_30_tra_m.004348
OG0000672	phaw_30_tra_m.006882,phaw_30_tra_m.000466
OG0000673	phaw_30_tra_m.001077
OG0000674	phaw_30_tra_m.023267
OG0000675	phaw_30_tra_m.022740,phaw_30_tra_m.010791,phaw_30_tra_m.007093
OG0000676	phaw_30_aug_m.027590,phaw_30_tra_m.018796,phaw_30_aug_m.028058,phaw_30_aug_m.027591,phaw_30_aug_m.027782
OG0000677	phaw_30_tra_m.000075,phaw_30_tra_m.000100
OG0000678	phaw_30_tra_m.000142,phaw_30_aug_m.027985,phaw_30_tra_m.010260
OG0000679	phaw_30_tra_m.011163,phaw_30_aug_m.027540,phaw_30_tra_m.021016,phaw_30_tra_m.018310,phaw_30_tra_m.018309,phaw_30_tra_m.024775,phaw_30_tra_m.025733
OG0000680	phaw_30_tra_m.009535,phaw_30_tra_m.024837,phaw_30_tra_m.010690,phaw_30_tra_m.024993,phaw_30_tra_m.003382,phaw_30_tra_m.020386,phaw_30_tra_m.002484,phaw_30_tra_m.026000
OG0000681	phaw_30_tra_m.011665,phaw_30_tra_m.006743
OG0000682	phaw_30_tra_m.023547,phaw_30_tra_m.014163
OG0000683	phaw_30_tra_m.021248,phaw_30_tra_m.022301
OG0000684	phaw_30_tra_m.006443,phaw_30_tra_m.024761,phaw_30_tra_m.011951,phaw_30_tra_m.011914
OG0000685	phaw_30_tra_m.010389,phaw_30_tra_m.018185
OG0000686	phaw_30_tra_m.019082,phaw_30_tra_m.010072,phaw_30_tra_m.003754,phaw_30_tra_u.025903
OG0000687	phaw_30_tra_m.024473,phaw_30_tra_m.013347
OG0000688	phaw_30_tra_m.003935,phaw_30_tra_m.000701,phaw_30_tra_m.013369
OG0000690	phaw_30_tra_m.005767,phaw_30_tra_m.023162,phaw_30_tra_m.021614,phaw_30_tra_m.007355,phaw_30_tra_m.022155
OG0000691	phaw_30_tra_m.000872,phaw_30_aug_m.027857,phaw_30_tra_m.012094
OG0000692	phaw_30_tra_m.005484,phaw_30_tra_m.017245,phaw_30_tra_m.012529,phaw_30_tra_m.025758
OG0000693	phaw_30_tra_m.022046,phaw_30_tra_m.019232
OG0000694	phaw_30_aug_m.026924,phaw_30_tra_m.025204,phaw_30_tra_m.002027
OG0000695	phaw_30_tra_m.023783,phaw_30_aug_m.027102
OG0000696	phaw_30_tra_m.010426
OG0000697	phaw_30_tra_m.007430
OG0000698	phaw_30_tra_u.006051
OG0000699	phaw_30_tra_m.006589,phaw_30_tra_m.010415,phaw_30_aug_m.027049
OG0000700	phaw_30_tra_m.006757,phaw_30_aug_m.028567,phaw_30_aug_m.027658,phaw_30_aug_m.027659,phaw_30_tra_m.021408
OG0000701	phaw_30_tra_u.023392
OG0000702	phaw_30_tra_m.015224,phaw_30_tra_m.025930,phaw_30_tra_m.008013,phaw_30_tra_m.021147
OG0000703	phaw_30_tra_m.018418
OG0000704	phaw_30_tra_m.016343,phaw_30_aug_m.027578
OG0000705	phaw_30_tra_m.018435,phaw_30_tra_m.012185
OG0000706	phaw_30_tra_m.000761,phaw_30_tra_m.018384
OG0000707	phaw_30_tra_m.006716,phaw_30_tra_m.005279,phaw_30_tra_m.014841,phaw_30_tra_m.022401
OG0000708	phaw_30_tra_m.020534,phaw_30_tra_m.014195
OG0000709	phaw_30_tra_m.012336,phaw_30_tra_m.017916,phaw_30_tra_m.023305,phaw_30_tra_m.025542,phaw_30_tra_m.017917,phaw_30_tra_m.025025
OG0000710	phaw_30_tra_m.021534,phaw_30_tra_m.022256
OG0000711	phaw_30_tra_m.003494
OG0000712	phaw_30_tra_m.000623,phaw_30_tra_m.026533
OG0000713	phaw_30_tra_m.023823,phaw_30_tra_m.005321
OG0000714	phaw_30_tra_m.004109,phaw_30_tra_m.014518
OG0000715	phaw_30_tra_m.022234,phaw_30_aug_m.026756,phaw_30_tra_m.022086
OG0000716	phaw_30_tra_m.007657,phaw_30_tra_m.000019,phaw_30_tra_m.007748
OG0000717	phaw_30_tra_m.004392,phaw_30_aug_m.027827,phaw_30_aug_m.027828
OG0000718	phaw_30_tra_m.004127,phaw_30_tra_m.014265
OG0000719	phaw_30_tra_m.018776,phaw_30_tra_m.018244
OG0000720	phaw_30_tra_m.000525,phaw_30_tra_m.023587,phaw_30_tra_m.010867
OG0000721	phaw_30_tra_m.025020,phaw_30_tra_m.007054
OG0000722	phaw_30_tra_m.004098
OG0000723	phaw_30_tra_m.020979,phaw_30_tra_m.021371
OG0000724	phaw_30_tra_m.018772,phaw_30_tra_m.000714,phaw_30_tra_m.003989,phaw_30_tra_m.003990
OG0000725	phaw_30_tra_m.023885,phaw_30_tra_m.001360,phaw_30_tra_m.009106,phaw_30_tra_m.025373,phaw_30_tra_m.009423
OG0000726	phaw_30_tra_m.016681,phaw_30_tra_m.003106,phaw_30_tra_m.021632
OG0000727	phaw_30_tra_m.015551,phaw_30_tra_m.010010,phaw_30_aug_m.026921,phaw_30_tra_u.016544
OG0000728	phaw_30_tra_m.004939,phaw_30_tra_m.004425,phaw_30_tra_m.021003,phaw_30_tra_m.000551,phaw_30_tra_m.025411,phaw_30_tra_m.023438,phaw_30_tra_m.020899
OG0000729	phaw_30_tra_m.001311,phaw_30_aug_m.026854,phaw_30_tra_m.022653,phaw_30_tra_m.002800,phaw_30_tra_m.015391
OG0000730	phaw_30_tra_m.001905
OG0000731	phaw_30_tra_m.018144
OG0000732	phaw_30_tra_m.004789,phaw_30_aug_m.026810
OG0000734	phaw_30_tra_m.024807,phaw_30_tra_m.000741,phaw_30_tra_m.015151,phaw_30_tra_m.025355,phaw_30_tra_m.025098,phaw_30_tra_m.013509
OG0000735	phaw_30_tra_m.025595,phaw_30_tra_m.013800,phaw_30_tra_m.025442,phaw_30_tra_m.009113,phaw_30_tra_m.019896,phaw_30_tra_m.019897,phaw_30_tra_m.005334,phaw_30_tra_m.007675,phaw_30_tra_m.005591,phaw_30_tra_m.025248,phaw_30_tra_m.023189,phaw_30_tra_m.001757,phaw_30_tra_m.025315,phaw_30_tra_m.023188,phaw_30_tra_m.002547,phaw_30_tra_m.017706,phaw_30_tra_m.012843,phaw_30_tra_m.019889,phaw_30_tra_m.002125
OG0000736	phaw_30_tra_m.012613,phaw_30_tra_m.024709
OG0000739	phaw_30_tra_m.024160
OG0000740	phaw_30_aug_m.028080,phaw_30_aug_m.026743,phaw_30_tra_m.003988,phaw_30_tra_m.024548
OG0000741	phaw_30_tra_m.001403,phaw_30_tra_m.024174,phaw_30_tra_m.004165
OG0000742	phaw_30_tra_m.015303,phaw_30_aug_m.027674
OG0000743	phaw_30_tra_m.011097,phaw_30_aug_m.028665,phaw_30_aug_m.028648,phaw_30_aug_m.028405,phaw_30_aug_m.027787,phaw_30_aug_m.028150,phaw_30_aug_m.028204,phaw_30_aug_m.027786,phaw_30_aug_m.027784
OG0000744	phaw_30_aug_m.027933,phaw_30_tra_m.021619,phaw_30_tra_m.001257
OG0000745	phaw_30_tra_m.006792,phaw_30_tra_m.012250,phaw_30_tra_m.012251
OG0000746	phaw_30_aug_m.027190,phaw_30_aug_m.027189,phaw_30_aug_m.027184,phaw_30_aug_m.027182,phaw_30_aug_m.027181,phaw_30_aug_m.027187,phaw_30_aug_m.027185,phaw_30_aug_m.027179,phaw_30_aug_m.027180,phaw_30_aug_m.027191,phaw_30_aug_m.027194,phaw_30_tra_m.022288
OG0000747	phaw_30_tra_m.013958,phaw_30_tra_m.014201
OG0000748	phaw_30_tra_m.007718,phaw_30_tra_m.021304,phaw_30_aug_m.028267
OG0000749	phaw_30_aug_m.028181,phaw_30_tra_m.018153,phaw_30_aug_m.027385,phaw_30_tra_m.021964,phaw_30_tra_m.021963
OG0000750	phaw_30_tra_m.014867,phaw_30_tra_m.006505,phaw_30_aug_m.027323
OG0000751	phaw_30_tra_m.004424,phaw_30_tra_m.010938
OG0000752	phaw_30_tra_m.015682,phaw_30_tra_m.024182,phaw_30_tra_m.012562,phaw_30_tra_m.017819,phaw_30_tra_m.015105,phaw_30_tra_m.009525,phaw_30_tra_m.013049
OG0000753	phaw_30_tra_m.013695,phaw_30_tra_m.014498,phaw_30_tra_m.013579,phaw_30_tra_m.017896,phaw_30_tra_m.011352,phaw_30_tra_m.021546
OG0000754	phaw_30_tra_m.024155,phaw_30_aug_m.028422,phaw_30_tra_m.018602
OG0000755	phaw_30_tra_m.023090,phaw_30_tra_m.017579,phaw_30_tra_m.005139,phaw_30_aug_m.027728,phaw_30_aug_m.027727
OG0000756	phaw_30_tra_m.001409,phaw_30_tra_m.006670,phaw_30_tra_m.019445,phaw_30_tra_m.010542
OG0000757	phaw_30_tra_m.004353,phaw_30_tra_u.019884
OG0000758	phaw_30_tra_m.019339,phaw_30_aug_m.026956
OG0000759	phaw_30_tra_m.016181,phaw_30_tra_m.022572,phaw_30_tra_m.018318
OG0000760	phaw_30_tra_m.018252,phaw_30_aug_m.027322
OG0000761	phaw_30_tra_m.017753,phaw_30_aug_m.028630,phaw_30_tra_m.011379,phaw_30_tra_m.009516,phaw_30_tra_m.016097,phaw_30_tra_m.005434,phaw_30_tra_m.020946
OG0000762	phaw_30_tra_m.019936,phaw_30_tra_m.015445,phaw_30_tra_m.005219,phaw_30_tra_u.025798,phaw_30_tra_m.019752,phaw_30_tra_m.026034,phaw_30_tra_m.015613,phaw_30_tra_m.011419,phaw_30_tra_m.001572,phaw_30_tra_m.021899,phaw_30_tra_m.012679,phaw_30_tra_m.026578,phaw_30_tra_m.024210,phaw_30_tra_m.006163,phaw_30_tra_m.021318,phaw_30_tra_m.016837,phaw_30_tra_m.006961,phaw_30_tra_m.009244,phaw_30_tra_m.021868
OG0000763	phaw_30_tra_m.022540,phaw_30_tra_m.021537,phaw_30_tra_m.010406,phaw_30_tra_m.023100,phaw_30_tra_m.001400,phaw_30_tra_m.001377,phaw_30_tra_m.010132,phaw_30_tra_m.014301,phaw_30_tra_m.018091,phaw_30_tra_m.015111,phaw_30_tra_m.023415,phaw_30_tra_m.012717,phaw_30_tra_u.023387,phaw_30_tra_m.006575,phaw_30_tra_m.023413,phaw_30_tra_m.005302,phaw_30_tra_m.010380,phaw_30_tra_m.012685,phaw_30_tra_m.024438,…
OG0000765	phaw_30_tra_m.023204,phaw_30_tra_m.004311,phaw_30_aug_m.026851
OG0000766	phaw_30_tra_m.010288,phaw_30_tra_m.012670,phaw_30_tra_m.000508
OG0000768	phaw_30_tra_m.000559,phaw_30_tra_m.014318,phaw_30_aug_m.027127
OG0000769	phaw_30_tra_m.022819,phaw_30_aug_m.026909,phaw_30_aug_m.026910,phaw_30_tra_m.020715,phaw_30_tra_m.011428,phaw_30_tra_m.022820
OG0000770	phaw_30_tra_m.022122,phaw_30_aug_m.028225,phaw_30_aug_m.026918,phaw_30_aug_m.026919
OG0000771	phaw_30_tra_m.014100
OG0000772	phaw_30_tra_u.003305
OG0000773	phaw_30_tra_m.017651,phaw_30_tra_m.003687,phaw_30_tra_m.014277,phaw_30_tra_m.024272,phaw_30_tra_m.016400,phaw_30_tra_m.003153
OG0000774	phaw_30_tra_u.023501,phaw_30_tra_m.003376,phaw_30_tra_u.008567,phaw_30_tra_m.004290
OG0000775	phaw_30_tra_m.003838,phaw_30_tra_m.007621
OG0000776	phaw_30_tra_m.019419,phaw_30_aug_m.028375,phaw_30_aug_m.027628,phaw_30_tra_m.025535,phaw_30_tra_m.015379
OG0000777	phaw_30_tra_m.015385,phaw_30_tra_m.006671
OG0000778	phaw_30_tra_m.021641,phaw_30_tra_m.007516,phaw_30_tra_m.024854,phaw_30_tra_m.024105,phaw_30_tra_m.011010,phaw_30_tra_m.008617,phaw_30_tra_m.022986,phaw_30_tra_m.012076,phaw_30_tra_u.015127,phaw_30_tra_m.002306,phaw_30_tra_m.004991
OG0000779	phaw_30_tra_m.010988,phaw_30_tra_m.024217
OG0000780	phaw_30_tra_m.016067,phaw_30_tra_m.010140
OG0000781	phaw_30_tra_m.019123,phaw_30_tra_m.015253,phaw_30_tra_m.021600
OG0000782	phaw_30_tra_m.003670,phaw_30_tra_m.023649
OG0000783	phaw_30_tra_u.005867,phaw_30_tra_m.005170,phaw_30_tra_m.010941,phaw_30_tra_m.000395
OG0000784	phaw_30_tra_m.007576,phaw_30_tra_m.010838,phaw_30_tra_m.020100
OG0000785	phaw_30_aug_m.026731,phaw_30_tra_m.023819
OG0000786	phaw_30_tra_m.004388,phaw_30_tra_m.018132,phaw_30_tra_m.015203
OG0000787	phaw_30_tra_m.014019
OG0000788	phaw_30_tra_m.000158
OG0000789	phaw_30_tra_m.019506,phaw_30_tra_m.025156,phaw_30_tra_m.006949
OG0000790	phaw_30_tra_m.001189,phaw_30_tra_m.004898,phaw_30_aug_m.027036,phaw_30_tra_m.000248
OG0000791	phaw_30_tra_m.013473
OG0000792	phaw_30_tra_m.003992,phaw_30_tra_u.013990,phaw_30_tra_u.002495,phaw_30_aug_m.026952
OG0000795	phaw_30_tra_m.024419
OG0000796	phaw_30_tra_m.004768,phaw_30_aug_m.027914,phaw_30_tra_m.014840
OG0000797	phaw_30_tra_m.023809,phaw_30_tra_m.025033,phaw_30_tra_m.011558
OG0000798	phaw_30_tra_m.004448,phaw_30_tra_m.021665,phaw_30_tra_m.003661,phaw_30_tra_m.014429,phaw_30_tra_m.000516,phaw_30_tra_m.024917,phaw_30_tra_m.007929
OG0000799	phaw_30_tra_m.003864,phaw_30_tra_m.003865,phaw_30_tra_m.001780
OG0000800	phaw_30_tra_m.017827,phaw_30_aug_m.027055
OG0000801	phaw_30_tra_m.023912
OG0000802	phaw_30_tra_m.008564,phaw_30_tra_m.017880,phaw_30_tra_m.002938,phaw_30_tra_m.012540
OG0000803	phaw_30_aug_m.026744,phaw_30_tra_m.022481,phaw_30_tra_m.004824
OG0000804	phaw_30_tra_m.009023,phaw_30_tra_m.015060,phaw_30_tra_m.015529,phaw_30_tra_m.009876
OG0000805	phaw_30_tra_m.010561,phaw_30_tra_m.006763,phaw_30_tra_m.007273
OG0000806	phaw_30_tra_m.020154,phaw_30_tra_m.015617,phaw_30_tra_m.017254
OG0000807	phaw_30_tra_m.017988,phaw_30_tra_m.011881,phaw_30_tra_m.012654
OG0000808	phaw_30_tra_m.015305
OG0000809	phaw_30_tra_m.011095,phaw_30_tra_m.015812,phaw_30_tra_m.000366,phaw_30_tra_m.004318
OG0000810	phaw_30_aug_m.027470,phaw_30_aug_m.028110,phaw_30_tra_m.023440,phaw_30_tra_m.021427
OG0000811	phaw_30_tra_m.021747,phaw_30_tra_m.011249,phaw_30_tra_m.003892,phaw_30_tra_m.008073,phaw_30_tra_m.023953
OG0000812	phaw_30_tra_m.017145
OG0000813	phaw_30_aug_m.026833,phaw_30_tra_m.014546,phaw_30_tra_m.021567
OG0000814	phaw_30_tra_m.024137,phaw_30_tra_m.013541,phaw_30_aug_m.026717
OG0000815	phaw_30_tra_m.017856
OG0000816	phaw_30_tra_m.020615
OG0000817	phaw_30_tra_m.020953
OG0000818	phaw_30_tra_m.025305,phaw_30_tra_m.018663,phaw_30_tra_m.006082,phaw_30_tra_m.003425
OG0000820	phaw_30_tra_m.009208
OG0000822	phaw_30_tra_m.020605,phaw_30_tra_m.009369
OG0000823	phaw_30_tra_m.005128,phaw_30_tra_m.004568
OG0000824	phaw_30_tra_m.006368,phaw_30_aug_m.028448,phaw_30_tra_m.024067
OG0000825	phaw_30_tra_m.002340,phaw_30_tra_m.024726,phaw_30_tra_m.005243,phaw_30_tra_m.015652,phaw_30_tra_m.000796
OG0000826	phaw_30_tra_m.021486
OG0000828	phaw_30_aug_m.027212,phaw_30_tra_m.003007,phaw_30_tra_m.023715,phaw_30_tra_m.016550,phaw_30_tra_m.017548,phaw_30_aug_m.027869
OG0000829	phaw_30_aug_m.026741,phaw_30_tra_m.010499
OG0000830	phaw_30_tra_m.010282,phaw_30_tra_u.016848
OG0000831	phaw_30_tra_m.006773,phaw_30_tra_m.001611,phaw_30_tra_m.015575
OG0000832	phaw_30_tra_m.019541,phaw_30_tra_m.018206
OG0000833	phaw_30_tra_m.012875
OG0000834	phaw_30_tra_m.010420,phaw_30_tra_m.015922
OG0000835	phaw_30_tra_m.000078,phaw_30_tra_u.001414,phaw_30_tra_u.009097,phaw_30_tra_m.018533,phaw_30_tra_u.002815
OG0000836	phaw_30_tra_m.024425,phaw_30_tra_m.016413,phaw_30_tra_m.013853
OG0000837	phaw_30_tra_m.004074
OG0000838	phaw_30_tra_m.003515,phaw_30_tra_m.016592,phaw_30_tra_u.026361,phaw_30_tra_u.017124
OG0000839	phaw_30_tra_m.025302,phaw_30_tra_m.005009,phaw_30_tra_m.020840,phaw_30_tra_m.025300
OG0000840	phaw_30_tra_m.013470,phaw_30_tra_m.017765,phaw_30_tra_m.025736
OG0000841	phaw_30_tra_m.022795,phaw_30_tra_m.007709
OG0000842	phaw_30_tra_m.010457
OG0000843	phaw_30_tra_m.022146,phaw_30_tra_m.020238,phaw_30_tra_m.001027,phaw_30_tra_m.020237,phaw_30_tra_m.005291
OG0000844	phaw_30_tra_m.012783,phaw_30_tra_m.014189,phaw_30_tra_m.012784
OG0000845	phaw_30_tra_m.014707,phaw_30_tra_m.023833
OG0000846	phaw_30_aug_m.027737,phaw_30_tra_m.020716,phaw_30_tra_m.010322
OG0000847	phaw_30_tra_m.019408,phaw_30_tra_m.022084,phaw_30_aug_m.027428,phaw_30_tra_m.017900,phaw_30_tra_m.019383
OG0000848	phaw_30_tra_m.007464,phaw_30_tra_m.019736,phaw_30_tra_m.017693,phaw_30_tra_m.019737,phaw_30_tra_m.023117,phaw_30_tra_m.020648,phaw_30_tra_m.017794,phaw_30_tra_m.018017,phaw_30_tra_m.011639,phaw_30_tra_m.014206,phaw_30_tra_m.022323,phaw_30_tra_m.004908,phaw_30_tra_m.004583,phaw_30_tra_m.000422
OG0000849	phaw_30_tra_m.018110,phaw_30_tra_m.007068
OG0000850	phaw_30_tra_m.010175
OG0000851	phaw_30_tra_m.022049,phaw_30_tra_m.004701,phaw_30_tra_m.024427,phaw_30_aug_m.027489
OG0000852	phaw_30_tra_m.000455
OG0000853	phaw_30_tra_m.014221,phaw_30_tra_m.022112
OG0000854	phaw_30_tra_m.017679,phaw_30_tra_m.000974
OG0000855	phaw_30_tra_m.019592
OG0000856	phaw_30_tra_m.001058,phaw_30_tra_m.026035,phaw_30_tra_m.005583,phaw_30_tra_m.000250,phaw_30_tra_m.007610,phaw_30_tra_m.024468
OG0000857	phaw_30_tra_m.020435,phaw_30_tra_m.010957
OG0000858	phaw_30_tra_m.010310
OG0000859	phaw_30_tra_m.026557
OG0000860	phaw_30_tra_m.017268,phaw_30_aug_m.026839,phaw_30_aug_m.027371,phaw_30_tra_m.022225,phaw_30_aug_m.027293,phaw_30_tra_m.013181
OG0000861	phaw_30_tra_m.022999,phaw_30_aug_m.027900,phaw_30_tra_m.026571,phaw_30_tra_m.000589,phaw_30_aug_m.028576
OG0000863	phaw_30_tra_m.018203
OG0000864	phaw_30_tra_m.018237
OG0000865	phaw_30_tra_m.022948,phaw_30_tra_m.013184
OG0000866	phaw_30_tra_m.013550
OG0000867	phaw_30_tra_m.000899,phaw_30_tra_m.014132,phaw_30_aug_m.026998
OG0000868	phaw_30_tra_m.012441,phaw_30_tra_m.012103,phaw_30_tra_m.018108
OG0000869	phaw_30_tra_m.018970,phaw_30_tra_m.006682,phaw_30_aug_m.027485
OG0000871	phaw_30_tra_u.026504,phaw_30_tra_m.018358,phaw_30_tra_u.008364,phaw_30_tra_m.010270
OG0000872	phaw_30_tra_m.003627,phaw_30_tra_m.024088,phaw_30_tra_m.015853,phaw_30_aug_m.028076,phaw_30_tra_m.008457,phaw_30_tra_m.007505,phaw_30_tra_m.008612,phaw_30_tra_m.009385
OG0000873	phaw_30_tra_m.021326,phaw_30_tra_m.023686
OG0000874	phaw_30_tra_m.022515
OG0000875	phaw_30_tra_m.022237,phaw_30_aug_m.027504,phaw_30_tra_m.014266,phaw_30_tra_m.017911,phaw_30_tra_m.005180,phaw_30_tra_m.020065,phaw_30_tra_m.020064,phaw_30_tra_m.012646,phaw_30_tra_m.002041
OG0000876	phaw_30_tra_m.019449
OG0000877	phaw_30_tra_m.003088,phaw_30_tra_m.019491
OG0000878	phaw_30_tra_m.020916,phaw_30_aug_m.027536
OG0000879	phaw_30_aug_m.027302,phaw_30_tra_m.021507
OG0000880	phaw_30_tra_m.012422,phaw_30_tra_m.000124,phaw_30_tra_m.002510,phaw_30_aug_m.027399
OG0000881	phaw_30_tra_m.007112,phaw_30_tra_m.001047
OG0000882	phaw_30_tra_m.010071,phaw_30_tra_m.014143
OG0000883	phaw_30_tra_m.022500,phaw_30_tra_m.001129,phaw_30_tra_m.017609
OG0000884	phaw_30_tra_m.018529
OG0000885	phaw_30_tra_m.003334
OG0000886	phaw_30_tra_m.001040,phaw_30_aug_m.027724,phaw_30_aug_m.028552,phaw_30_aug_m.027265,phaw_30_tra_m.004560,phaw_30_tra_m.014128
OG0000887	phaw_30_tra_m.018731,phaw_30_tra_m.006633
OG0000888	phaw_30_tra_m.003476,phaw_30_aug_m.028360
OG0000889	phaw_30_tra_m.022190
OG0000890	phaw_30_tra_m.018833,phaw_30_tra_m.022460,phaw_30_tra_m.009460,phaw_30_tra_m.008498,phaw_30_tra_m.022462,phaw_30_tra_m.022461
OG0000891	phaw_30_tra_m.014961,phaw_30_aug_m.027450,phaw_30_tra_m.015310,phaw_30_tra_m.020880,phaw_30_tra_m.017332,phaw_30_tra_m.008037
OG0000892	phaw_30_aug_m.026759,phaw_30_aug_m.026758,phaw_30_aug_m.027935,phaw_30_aug_m.027113,phaw_30_aug_m.026795,phaw_30_aug_m.027928,phaw_30_aug_m.027927,phaw_30_aug_m.027941,phaw_30_aug_m.028411
OG0000895	phaw_30_tra_m.010119
OG0000896	phaw_30_tra_m.004753,phaw_30_tra_m.022646
OG0000897	phaw_30_tra_m.007270,phaw_30_tra_m.003279
OG0000898	phaw_30_tra_m.018740,phaw_30_tra_m.015430,phaw_30_tra_m.018700,phaw_30_aug_m.028120,phaw_30_aug_m.027740,phaw_30_tra_m.004574
OG0000899	phaw_30_tra_m.020664,phaw_30_tra_m.020663,phaw_30_tra_m.020662,phaw_30_aug_m.026849
OG0000900	phaw_30_tra_m.001285,phaw_30_tra_m.000189
OG0000901	phaw_30_aug_m.027344,phaw_30_aug_m.027267,phaw_30_tra_m.000070,phaw_30_tra_u.002995,phaw_30_aug_m.028536
OG0000902	phaw_30_tra_m.023737
OG0000903	phaw_30_tra_u.023453,phaw_30_tra_m.014141
OG0000904	phaw_30_tra_u.024300,phaw_30_aug_m.026804,phaw_30_tra_m.014123,phaw_30_aug_m.028471
OG0000905	phaw_30_tra_m.006778,phaw_30_tra_m.006602,phaw_30_tra_m.016748
OG0000906	phaw_30_tra_m.024666,phaw_30_tra_m.017039,phaw_30_tra_m.002106
OG0000907	phaw_30_tra_m.006544,phaw_30_tra_m.000150
OG0000908	phaw_30_tra_m.017164
OG0000909	phaw_30_tra_m.010404,phaw_30_tra_m.010861,phaw_30_tra_m.015416,phaw_30_tra_m.024728,phaw_30_tra_m.024320
OG0000910	phaw_30_tra_m.021571,phaw_30_tra_m.004224
OG0000911	phaw_30_tra_m.016673
OG0000912	phaw_30_tra_m.010989,phaw_30_tra_m.008530,phaw_30_tra_m.000246,phaw_30_tra_u.008080,phaw_30_tra_m.013245,phaw_30_tra_m.011322
OG0000913	phaw_30_tra_m.011417,phaw_30_tra_m.022836
OG0000914	phaw_30_tra_m.018399,phaw_30_aug_m.027582,phaw_30_tra_m.002362,phaw_30_tra_m.010185
OG0000915	phaw_30_tra_m.014550
OG0000916	phaw_30_tra_m.000628,phaw_30_tra_m.004402,phaw_30_tra_m.000585
OG0000917	phaw_30_tra_m.010512,phaw_30_tra_m.018115
OG0000918	phaw_30_tra_m.022681
OG0000919	phaw_30_tra_m.004570,phaw_30_tra_m.013275,phaw_30_tra_m.017507,phaw_30_tra_m.022565
OG0000920	phaw_30_tra_m.016431
OG0000921	phaw_30_tra_m.018613,phaw_30_tra_m.007401
OG0000922	phaw_30_tra_m.012037,phaw_30_tra_m.000145,phaw_30_tra_m.024226
OG0000923	phaw_30_tra_m.013296,phaw_30_tra_m.019210,phaw_30_tra_m.015247,phaw_30_tra_m.018958,phaw_30_tra_m.008997,phaw_30_tra_m.016197,phaw_30_tra_m.002323,phaw_30_tra_m.002322,phaw_30_tra_m.002206
OG0000924	phaw_30_tra_m.022053
OG0000928	phaw_30_tra_m.019858
OG0000929	phaw_30_tra_m.019423,phaw_30_tra_m.024627
OG0000930	phaw_30_tra_m.001339,phaw_30_tra_m.010735
OG0000931	phaw_30_aug_m.027173
OG0000932	phaw_30_tra_m.021001,phaw_30_tra_m.021002
OG0000933	phaw_30_tra_m.004635,phaw_30_aug_m.028175,phaw_30_tra_m.000749
OG0000934	phaw_30_tra_m.006240,phaw_30_tra_m.008787,phaw_30_tra_m.009184,phaw_30_tra_m.017253,phaw_30_tra_m.006675,phaw_30_tra_m.004042,phaw_30_tra_m.014333,phaw_30_tra_m.016813,phaw_30_tra_m.008987
OG0000935	phaw_30_aug_m.028470,phaw_30_tra_m.019515,phaw_30_aug_m.027158
OG0000936	phaw_30_tra_m.005252,phaw_30_aug_m.026813
OG0000937	phaw_30_tra_m.019344,phaw_30_tra_m.023515
OG0000938	phaw_30_tra_m.006863
OG0000939	phaw_30_tra_m.000219,phaw_30_tra_m.006594,phaw_30_tra_m.010262
OG0000940	phaw_30_tra_m.013010
OG0000941	phaw_30_tra_m.016141
OG0000942	phaw_30_tra_m.007535,phaw_30_tra_m.012242
OG0000943	phaw_30_tra_m.004172,phaw_30_tra_m.000203,phaw_30_tra_m.023925
OG0000944	phaw_30_tra_m.024743,phaw_30_tra_m.000067,phaw_30_tra_m.003175
OG0000945	phaw_30_tra_m.010253,phaw_30_tra_m.022099,phaw_30_tra_m.004164,phaw_30_aug_m.026821,phaw_30_aug_m.027045,phaw_30_aug_m.027044
OG0000946	phaw_30_tra_m.023301,phaw_30_tra_m.018479
OG0000947	phaw_30_tra_m.025835,phaw_30_tra_m.018964
OG0000948	phaw_30_tra_m.014992
OG0000949	phaw_30_tra_m.014925,phaw_30_tra_m.000930,phaw_30_tra_m.010995
OG0000950	phaw_30_tra_m.011540,phaw_30_tra_m.014877,phaw_30_tra_m.014059
OG0000951	phaw_30_tra_m.024195
OG0000952	phaw_30_tra_m.007531,phaw_30_tra_m.014860
OG0000953	phaw_30_aug_m.028544,phaw_30_tra_m.021813,phaw_30_tra_m.021812
OG0000954	phaw_30_tra_m.001067,phaw_30_tra_m.006497,phaw_30_tra_m.012098
OG0000955	phaw_30_tra_m.011919,phaw_30_tra_m.003745
OG0000956	phaw_30_tra_m.008004
OG0000957	phaw_30_tra_m.023003,phaw_30_tra_m.022327
OG0000958	phaw_30_tra_m.000214
OG0000959	phaw_30_tra_u.025563,phaw_30_tra_m.023666
OG0000960	phaw_30_tra_m.023696,phaw_30_tra_m.014654
OG0000961	phaw_30_tra_m.005826
OG0000962	phaw_30_tra_m.025693,phaw_30_tra_m.008896,phaw_30_tra_m.008436,phaw_30_tra_m.005820,phaw_30_tra_m.017684,phaw_30_tra_m.025276,phaw_30_tra_m.009059,phaw_30_tra_m.005369,phaw_30_tra_m.002285,phaw_30_tra_m.005076,phaw_30_tra_m.002895,phaw_30_tra_m.017744
OG0000968	phaw_30_aug_m.027873,phaw_30_tra_m.010308,phaw_30_tra_m.006948
OG0000970	phaw_30_tra_m.024522
OG0000971	phaw_30_tra_m.008068
OG0000972	phaw_30_tra_m.021285,phaw_30_tra_m.018194,phaw_30_tra_m.018618,phaw_30_tra_m.018617,phaw_30_aug_m.026908,phaw_30_aug_m.028635,phaw_30_tra_m.023727,phaw_30_aug_m.028289
OG0000973	phaw_30_tra_m.025997
OG0000974	phaw_30_tra_m.006951,phaw_30_tra_m.012458
OG0000975	phaw_30_aug_m.028277,phaw_30_tra_m.010394,phaw_30_tra_m.011035
OG0000976	phaw_30_tra_m.021241,phaw_30_tra_m.024544
OG0000977	phaw_30_tra_m.011220
OG0000978	phaw_30_tra_m.021816
OG0000979	phaw_30_tra_m.020507,phaw_30_tra_m.010968
OG0000980	phaw_30_tra_m.023504,phaw_30_tra_m.003516,phaw_30_tra_m.015172
OG0000981	phaw_30_tra_u.018812,phaw_30_tra_m.023549
OG0000982	phaw_30_tra_m.000401
OG0000983	phaw_30_tra_m.011189,phaw_30_tra_m.021277,phaw_30_aug_m.028573
OG0000984	phaw_30_tra_m.014400
OG0000985	phaw_30_tra_m.007185,phaw_30_tra_m.007306,phaw_30_aug_m.028296
OG0000986	phaw_30_tra_m.023020,phaw_30_tra_m.017385,phaw_30_tra_m.001560
OG0000987	phaw_30_tra_m.009713,phaw_30_tra_m.021228,phaw_30_tra_m.025149
OG0000988	phaw_30_tra_m.000768,phaw_30_tra_m.023251,phaw_30_tra_m.000022,phaw_30_tra_u.009443
OG0000989	phaw_30_tra_u.022755
OG0000990	phaw_30_tra_m.000429
OG0000991	phaw_30_aug_m.027685,phaw_30_tra_m.024787
OG0000992	phaw_30_tra_m.019657,phaw_30_tra_m.024126
OG0000993	phaw_30_tra_m.014401,phaw_30_tra_m.022769
OG0000994	phaw_30_aug_m.028249,phaw_30_aug_m.027016,phaw_30_aug_m.027017,phaw_30_aug_m.027880,phaw_30_tra_m.012341,phaw_30_aug_m.028250,phaw_30_tra_u.011140,phaw_30_aug_m.028414
OG0000995	phaw_30_tra_m.003245,phaw_30_tra_m.020800,phaw_30_aug_m.026785,phaw_30_tra_m.023516,phaw_30_tra_m.023853,phaw_30_tra_m.023484
OG0000996	phaw_30_tra_m.023451,phaw_30_tra_m.014662
OG0000997	phaw_30_tra_m.016682,phaw_30_tra_m.014988,phaw_30_tra_u.003608,phaw_30_tra_m.024089,phaw_30_tra_m.025135,phaw_30_tra_m.004183
OG0000998	phaw_30_tra_m.021620,phaw_30_aug_m.027802
OG0000999	phaw_30_tra_m.023019,phaw_30_tra_m.023018,phaw_30_tra_m.000452,phaw_30_tra_u.012557
OG0001000	phaw_30_tra_m.020702,phaw_30_tra_m.020028
OG0001001	phaw_30_tra_u.002787,phaw_30_tra_u.006330,phaw_30_tra_m.014005
OG0001002	phaw_30_tra_m.019394
OG0001003	phaw_30_tra_m.022018,phaw_30_aug_m.027427
OG0001005	phaw_30_tra_m.017323
OG0001008	phaw_30_tra_m.010219
OG0001011	phaw_30_tra_m.000818,phaw_30_tra_m.020915
OG0001012	phaw_30_tra_m.001055,phaw_30_tra_m.020579,phaw_30_tra_m.003474,phaw_30_tra_m.017936
OG0001013	phaw_30_tra_m.024472
OG0001015	phaw_30_tra_m.010468,phaw_30_tra_m.014269
OG0001016	phaw_30_tra_m.022230,phaw_30_tra_m.022229,phaw_30_tra_m.019240
OG0001017	phaw_30_tra_u.014568,phaw_30_tra_m.014095,phaw_30_tra_u.003682,phaw_30_tra_u.026554,phaw_30_tra_u.026585
OG0001018	phaw_30_tra_m.006396
OG0001019	phaw_30_tra_m.024162
OG0001020	phaw_30_tra_m.026688
OG0001021	phaw_30_tra_m.003850,phaw_30_tra_m.014116,phaw_30_tra_m.012322
OG0001022	phaw_30_tra_m.018124
OG0001023	phaw_30_tra_m.017987,phaw_30_tra_m.021896,phaw_30_tra_m.001744
OG0001024	phaw_30_tra_u.021411,phaw_30_tra_m.020314,phaw_30_tra_m.010232,phaw_30_aug_m.027868
OG0001025	phaw_30_tra_m.009746,phaw_30_tra_m.015178
OG0001026	phaw_30_tra_m.021901
OG0001027	phaw_30_tra_m.001282,phaw_30_tra_m.015255
OG0001028	phaw_30_tra_m.011717,phaw_30_tra_m.022471,phaw_30_tra_m.019432
OG0001029	phaw_30_tra_m.002373,phaw_30_tra_m.014247,phaw_30_tra_m.001972,phaw_30_tra_m.012219
OG0001030	phaw_30_tra_m.014158,phaw_30_tra_m.014438
OG0001031	phaw_30_tra_m.010681
OG0001032	phaw_30_tra_m.005354,phaw_30_tra_m.015659,phaw_30_tra_m.015566,phaw_30_tra_m.005275,phaw_30_tra_m.002935,phaw_30_tra_m.008830,phaw_30_tra_m.002072,phaw_30_tra_m.026612,phaw_30_tra_m.017950,phaw_30_tra_m.005759,phaw_30_tra_m.011294,phaw_30_tra_m.013527
OG0001033	phaw_30_tra_m.018018
OG0001034	phaw_30_aug_m.028131,phaw_30_tra_m.003733,phaw_30_tra_m.003395
OG0001035	phaw_30_tra_m.014612,phaw_30_aug_m.027938,phaw_30_aug_m.027939
OG0001036	phaw_30_tra_m.000670,phaw_30_tra_m.013335
OG0001037	phaw_30_tra_m.022806
OG0001038	phaw_30_tra_m.006777
OG0001039	phaw_30_tra_m.010294,phaw_30_tra_m.011835,phaw_30_tra_m.007170
OG0001040	phaw_30_tra_m.024294,phaw_30_tra_m.023350,phaw_30_aug_m.028579
OG0001041	phaw_30_tra_m.010934,phaw_30_tra_m.020575,phaw_30_tra_m.014172
OG0001042	phaw_30_tra_m.017755,phaw_30_tra_m.010638
OG0001043	phaw_30_tra_m.023313
OG0001044	phaw_30_tra_m.009657,phaw_30_tra_m.018051,phaw_30_tra_m.009778,phaw_30_tra_u.021910,phaw_30_tra_m.011278
OG0001045	phaw_30_tra_m.003943
OG0001046	phaw_30_tra_m.023450
OG0001047	phaw_30_tra_m.014434,phaw_30_tra_m.014064
OG0001048	phaw_30_tra_m.001353,phaw_30_tra_m.022130,phaw_30_tra_m.020828,phaw_30_tra_m.003439,phaw_30_tra_m.000784,phaw_30_tra_m.017334,phaw_30_tra_m.021960
OG0001049	phaw_30_tra_m.006714,phaw_30_tra_m.023721
OG0001050	phaw_30_tra_u.025978,phaw_30_tra_m.006440,phaw_30_tra_u.009631
OG0001051	phaw_30_tra_m.000053,phaw_30_tra_m.026691,phaw_30_tra_u.003609
OG0001052	phaw_30_aug_m.027131,phaw_30_aug_m.027829
OG0001053	phaw_30_tra_m.001570,phaw_30_tra_u.006179,phaw_30_tra_u.003568
OG0001055	phaw_30_aug_m.026888,phaw_30_aug_m.028382,phaw_30_tra_m.003082,phaw_30_tra_m.002853,phaw_30_aug_m.028262
OG0001060	phaw_30_tra_m.004823,phaw_30_tra_m.019970,phaw_30_tra_m.023690
OG0001061	phaw_30_aug_m.028300,phaw_30_tra_m.007603
OG0001062	phaw_30_tra_m.014220
OG0001063	phaw_30_tra_m.000533
OG0001064	phaw_30_tra_m.023051,phaw_30_tra_m.023283
OG0001065	phaw_30_tra_m.015584,phaw_30_tra_m.023601
OG0001066	phaw_30_tra_m.023050
OG0001067	phaw_30_tra_m.011088,phaw_30_tra_m.003962
OG0001068	phaw_30_tra_m.009933
OG0001069	phaw_30_tra_m.021672
OG0001070	phaw_30_tra_m.023428
OG0001071	phaw_30_tra_m.010864,phaw_30_tra_m.015153
OG0001072	phaw_30_tra_m.009358,phaw_30_tra_m.020316
OG0001073	phaw_30_tra_m.005193,phaw_30_tra_m.021865
OG0001074	phaw_30_tra_m.006445,phaw_30_tra_m.021234
OG0001075	phaw_30_tra_m.018080,phaw_30_tra_m.023379
OG0001076	phaw_30_tra_m.010281,phaw_30_tra_m.014033
OG0001077	phaw_30_tra_m.023168,phaw_30_tra_m.017665
OG0001078	phaw_30_tra_m.022408,phaw_30_tra_m.022410,phaw_30_tra_m.023952
OG0001079	phaw_30_tra_m.024995,phaw_30_tra_m.026669
OG0001080	phaw_30_tra_m.023864,phaw_30_tra_m.004220
OG0001081	phaw_30_tra_m.020328
OG0001082	phaw_30_tra_m.007119,phaw_30_tra_m.017907
OG0001083	phaw_30_tra_m.019838
OG0001084	phaw_30_tra_m.005169,phaw_30_tra_m.006588,phaw_30_tra_m.008771
OG0001085	phaw_30_tra_m.018784
OG0001086	phaw_30_tra_m.016697
OG0001087	phaw_30_tra_m.004221
OG0001088	phaw_30_tra_m.026460,phaw_30_tra_m.017621,phaw_30_tra_m.025129
OG0001089	phaw_30_tra_m.022869,phaw_30_tra_m.000129
OG0001090	phaw_30_tra_m.023348,phaw_30_tra_m.017052
OG0001091	phaw_30_tra_m.006565
OG0001092	phaw_30_tra_m.020808,phaw_30_tra_m.000402
OG0001093	phaw_30_tra_m.022666,phaw_30_tra_m.015548
OG0001094	phaw_30_tra_m.004232,phaw_30_tra_m.010869
OG0001095	phaw_30_aug_m.027100,phaw_30_tra_m.021533,phaw_30_tra_m.001273,phaw_30_tra_m.002098,phaw_30_tra_m.017286,phaw_30_aug_m.027101
OG0001096	phaw_30_aug_m.028174,phaw_30_aug_m.028173,phaw_30_tra_m.017774,phaw_30_aug_m.028506,phaw_30_aug_m.028547,phaw_30_tra_m.009298
OG0001097	phaw_30_tra_m.018366,phaw_30_tra_m.023893
OG0001098	phaw_30_tra_m.012132,phaw_30_tra_m.011500
OG0001099	phaw_30_tra_m.021934
OG0001100	phaw_30_tra_m.006586,phaw_30_tra_m.003785,phaw_30_tra_m.006786,phaw_30_aug_m.028046
OG0001101	phaw_30_tra_m.021379
OG0001102	phaw_30_aug_m.027380,phaw_30_tra_m.022759
OG0001103	phaw_30_tra_m.005019
OG0001104	phaw_30_tra_m.026695
OG0001105	phaw_30_tra_m.000042
OG0001106	phaw_30_tra_m.026402,phaw_30_tra_m.001639
OG0001109	phaw_30_tra_m.024034
OG0001111	phaw_30_tra_m.011782
OG0001112	phaw_30_tra_m.021820
OG0001113	phaw_30_tra_m.018616,phaw_30_tra_m.018734,phaw_30_tra_m.019421,phaw_30_tra_m.006485,phaw_30_tra_m.010766,phaw_30_tra_m.004965,phaw_30_tra_m.021739,phaw_30_tra_m.014727,phaw_30_tra_m.017833,phaw_30_tra_m.018478,phaw_30_tra_m.005592,phaw_30_tra_m.010095,phaw_30_tra_m.010764
OG0001114	phaw_30_tra_m.006733
OG0001121	phaw_30_tra_m.022974
OG0001122	phaw_30_tra_m.022848
OG0001123	phaw_30_aug_m.027566,phaw_30_aug_m.027918,phaw_30_aug_m.028449,phaw_30_tra_m.015044
OG0001124	phaw_30_tra_m.023521,phaw_30_tra_u.006362,phaw_30_tra_u.020968
OG0001125	phaw_30_tra_m.002736
OG0001126	phaw_30_tra_m.017821,phaw_30_tra_m.014843,phaw_30_tra_m.020193
OG0001127	phaw_30_tra_m.020354,phaw_30_aug_m.026735,phaw_30_tra_m.021117,phaw_30_tra_m.021116
OG0001128	phaw_30_tra_m.021555,phaw_30_tra_m.021556,phaw_30_aug_m.028447,phaw_30_tra_m.021330,phaw_30_tra_m.021331
OG0001129	phaw_30_tra_m.007453,phaw_30_tra_m.019455,phaw_30_tra_m.007812,phaw_30_tra_m.009777
OG0001130	phaw_30_tra_m.006489,phaw_30_tra_m.010112,phaw_30_tra_u.009939
OG0001131	phaw_30_tra_m.003262
OG0001132	phaw_30_tra_m.000259,phaw_30_tra_m.006456
OG0001133	phaw_30_tra_m.019374,phaw_30_tra_m.011177
OG0001134	phaw_30_tra_m.003554
OG0001135	phaw_30_tra_m.012321
OG0001136	phaw_30_tra_m.018157,phaw_30_tra_m.000225
OG0001137	phaw_30_tra_m.010500
OG0001138	phaw_30_tra_m.022005
OG0001139	phaw_30_tra_m.021028,phaw_30_tra_m.011942,phaw_30_tra_m.015363
OG0001140	phaw_30_tra_m.020200,phaw_30_tra_m.020201
OG0001141	phaw_30_tra_m.021085,phaw_30_tra_m.021084,phaw_30_tra_m.017389,phaw_30_tra_m.000939,phaw_30_tra_m.025752
OG0001142	phaw_30_aug_m.027922,phaw_30_tra_m.006881
OG0001143	phaw_30_tra_m.021213
OG0001144	phaw_30_aug_m.027962,phaw_30_tra_m.010239,phaw_30_tra_m.011245
OG0001145	phaw_30_tra_m.015662,phaw_30_tra_m.018639,phaw_30_tra_m.008233,phaw_30_tra_m.015838
OG0001146	phaw_30_tra_m.004882,phaw_30_tra_m.017392,phaw_30_aug_m.026943
OG0001147	phaw_30_tra_m.024001,phaw_30_tra_m.019597
OG0001148	phaw_30_tra_m.019598,phaw_30_aug_m.028659,phaw_30_tra_m.023327
OG0001149	phaw_30_tra_m.004484
OG0001150	phaw_30_tra_m.011070,phaw_30_tra_m.019297
OG0001151	phaw_30_tra_m.004064,phaw_30_tra_m.010046
OG0001152	phaw_30_tra_m.022746,phaw_30_tra_m.006199
OG0001153	phaw_30_tra_m.022252,phaw_30_tra_m.023976
OG0001154	phaw_30_tra_m.006372
OG0001155	phaw_30_tra_m.022414,phaw_30_tra_m.004698,phaw_30_tra_m.013253,phaw_30_tra_m.000103,phaw_30_tra_m.007708
OG0001156	phaw_30_tra_m.021230,phaw_30_tra_m.010318,phaw_30_tra_m.018807
OG0001157	phaw_30_tra_m.010347,phaw_30_tra_m.010027
OG0001158	phaw_30_aug_m.027501,phaw_30_tra_u.017500
OG0001159	phaw_30_tra_m.004844,phaw_30_tra_m.000526
OG0001160	phaw_30_aug_m.027255,phaw_30_aug_m.027058,phaw_30_tra_m.020679,phaw_30_tra_m.003832
OG0001161	phaw_30_aug_m.027430,phaw_30_aug_m.028421,phaw_30_tra_m.022298,phaw_30_aug_m.028041,phaw_30_aug_m.028042
OG0001162	phaw_30_tra_m.000269
OG0001163	phaw_30_tra_m.022458,phaw_30_tra_m.011649
OG0001164	phaw_30_tra_m.019514,phaw_30_tra_m.017749
OG0001165	phaw_30_tra_m.004799
OG0001166	phaw_30_tra_m.008252,phaw_30_tra_m.024070
OG0001167	phaw_30_tra_m.020357,phaw_30_tra_m.019055
OG0001168	phaw_30_aug_m.027078,phaw_30_aug_m.028583,phaw_30_aug_m.028605,phaw_30_aug_m.026893,phaw_30_aug_m.027107,phaw_30_aug_m.028562
OG0001169	phaw_30_tra_m.000047,phaw_30_tra_m.024696,phaw_30_tra_m.018976,phaw_30_tra_m.010037,phaw_30_tra_m.010076,phaw_30_tra_m.004606,phaw_30_tra_m.008998,phaw_30_tra_m.024204
OG0001170	phaw_30_tra_m.024461
OG0001171	phaw_30_tra_m.025434,phaw_30_tra_m.007886,phaw_30_tra_m.009302,phaw_30_tra_m.018946,phaw_30_tra_m.003600,phaw_30_tra_m.003599,phaw_30_tra_m.010887,phaw_30_tra_m.011458,phaw_30_tra_m.024453,phaw_30_tra_m.005214,phaw_30_tra_m.025527,phaw_30_tra_m.020553,phaw_30_tra_m.000980,phaw_30_tra_m.026025,phaw_30_tra_m.020398,phaw_30_tra_m.011779,phaw_30_tra_m.012243,phaw_30_tra_m.017092,phaw_30_tra_m.016930,…
OG0001172	phaw_30_tra_m.018332
OG0001179	phaw_30_tra_m.026286,phaw_30_tra_m.011905
OG0001180	phaw_30_tra_m.023226
OG0001181	phaw_30_tra_m.004382,phaw_30_tra_m.009664
OG0001182	phaw_30_tra_m.021744
OG0001183	phaw_30_tra_m.006574,phaw_30_tra_m.014458
OG0001184	phaw_30_tra_m.022944
OG0001186	phaw_30_tra_m.021243,phaw_30_tra_m.006522
OG0001187	phaw_30_tra_m.014106
OG0001188	phaw_30_tra_m.019264,phaw_30_tra_m.024216
OG0001189	phaw_30_tra_m.018528,phaw_30_tra_m.015066
OG0001190	phaw_30_tra_m.000087
OG0001191	phaw_30_tra_m.004694,phaw_30_tra_m.021569
OG0001192	phaw_30_tra_m.024055,phaw_30_tra_m.010052,phaw_30_tra_m.011902
OG0001193	phaw_30_tra_m.005078,phaw_30_tra_m.023639
OG0001194	phaw_30_aug_m.027166
OG0001195	phaw_30_tra_m.014337
OG0001196	phaw_30_tra_m.007370,phaw_30_tra_m.017772
OG0001197	phaw_30_tra_m.012344,phaw_30_tra_m.025267,phaw_30_tra_u.001163,phaw_30_tra_m.011792
OG0001198	phaw_30_tra_m.004159,phaw_30_tra_m.005518
OG0001199	phaw_30_tra_m.003444,phaw_30_tra_m.025270
OG0001200	phaw_30_tra_m.024523,phaw_30_tra_m.023720
OG0001201	phaw_30_tra_m.014721,phaw_30_tra_m.018750
OG0001202	phaw_30_tra_m.017868,phaw_30_tra_m.020858
OG0001203	phaw_30_tra_m.001534,phaw_30_tra_m.005122,phaw_30_tra_m.005123,phaw_30_tra_m.004104
OG0001204	phaw_30_tra_m.001680,phaw_30_tra_m.026693
OG0001205	phaw_30_tra_m.011755
OG0001206	phaw_30_tra_m.020652,phaw_30_tra_m.000916
OG0001207	phaw_30_tra_m.014468
OG0001208	phaw_30_tra_m.019655,phaw_30_tra_m.021681,phaw_30_tra_m.021682,phaw_30_tra_m.021680,phaw_30_aug_m.028005
OG0001209	phaw_30_tra_m.014390,phaw_30_tra_m.008305
OG0001210	phaw_30_tra_m.004915
OG0001211	phaw_30_tra_m.000721,phaw_30_tra_m.024254
OG0001212	phaw_30_tra_m.018401,phaw_30_tra_m.010740
OG0001213	phaw_30_tra_m.019558
OG0001214	phaw_30_tra_m.007043,phaw_30_tra_m.023704
OG0001215	phaw_30_tra_m.000197,phaw_30_tra_m.010446,phaw_30_tra_m.023920,phaw_30_tra_m.003151
OG0001216	phaw_30_tra_m.003929,phaw_30_aug_m.028330,phaw_30_aug_m.028518,phaw_30_tra_m.015935
OG0001217	phaw_30_tra_m.000021
OG0001219	phaw_30_tra_m.010305,phaw_30_aug_m.027080,phaw_30_tra_m.012306,phaw_30_aug_m.027834
OG0001220	phaw_30_tra_m.019919,phaw_30_tra_m.018701
OG0001221	phaw_30_tra_m.019742
OG0001222	phaw_30_tra_m.010961,phaw_30_tra_m.003156
OG0001223	phaw_30_aug_m.026798,phaw_30_tra_m.021270,phaw_30_tra_m.023339
OG0001224	phaw_30_aug_m.028483,phaw_30_tra_m.003773,phaw_30_tra_m.001242,phaw_30_aug_m.028301,phaw_30_aug_m.028344,phaw_30_aug_m.028345
OG0001225	phaw_30_tra_m.018028,phaw_30_tra_m.007632,phaw_30_tra_m.014470,phaw_30_tra_m.002508,phaw_30_tra_m.000276,phaw_30_tra_m.002487
OG0001226	phaw_30_tra_m.000188,phaw_30_aug_m.028543
OG0001227	phaw_30_tra_m.004873,phaw_30_tra_m.017646
OG0001228	phaw_30_tra_m.022320,phaw_30_tra_m.000668
OG0001229	phaw_30_tra_m.023354
OG0001230	phaw_30_tra_m.010749
OG0001231	phaw_30_tra_m.005018,phaw_30_tra_m.022228,phaw_30_tra_m.001085,phaw_30_tra_m.017804,phaw_30_tra_m.011687
OG0001232	phaw_30_tra_m.019407,phaw_30_tra_m.013844,phaw_30_tra_m.007143
OG0001234	phaw_30_tra_m.022114,phaw_30_aug_m.027299
OG0001235	phaw_30_tra_m.001327,phaw_30_tra_m.022936
OG0001236	phaw_30_tra_m.018538,phaw_30_tra_u.008980,phaw_30_tra_m.017591,phaw_30_tra_m.020069,phaw_30_tra_m.013922,phaw_30_tra_m.023158,phaw_30_tra_m.024555,phaw_30_tra_m.011538,phaw_30_tra_m.006137
OG0001237	phaw_30_tra_m.007413
OG0001238	phaw_30_tra_m.010405
OG0001239	phaw_30_tra_m.014964,phaw_30_tra_m.014670,phaw_30_tra_m.022649
OG0001240	phaw_30_tra_m.023561,phaw_30_tra_m.000507
OG0001241	phaw_30_tra_m.003074,phaw_30_tra_m.010476
OG0001243	phaw_30_tra_m.020521,phaw_30_tra_m.021637,phaw_30_tra_m.025454,phaw_30_aug_m.027361
OG0001244	phaw_30_tra_m.006205
OG0001245	phaw_30_tra_m.020972
OG0001246	phaw_30_tra_m.011374
OG0001248	phaw_30_aug_m.027246,phaw_30_tra_m.026520,phaw_30_tra_m.006031,phaw_30_tra_u.009560,phaw_30_tra_m.026062,phaw_30_tra_m.011883,phaw_30_tra_m.023069,phaw_30_tra_m.021375,phaw_30_tra_m.024866,phaw_30_tra_m.018662,phaw_30_tra_m.000887,phaw_30_tra_m.013742,phaw_30_tra_m.005770,phaw_30_tra_m.006894
OG0001249	phaw_30_tra_m.005386
OG0001250	phaw_30_tra_m.019539,phaw_30_tra_m.016940,phaw_30_tra_m.016427,phaw_30_tra_m.012729
OG0001254	phaw_30_tra_m.010604
OG0001255	phaw_30_tra_m.006656,phaw_30_tra_m.005766,phaw_30_tra_m.001468
OG0001256	phaw_30_tra_m.023586,phaw_30_tra_m.024892
OG0001258	phaw_30_tra_m.026687
OG0001259	phaw_30_tra_m.010159,phaw_30_aug_m.027523,phaw_30_aug_m.027642
OG0001260	phaw_30_tra_m.004304,phaw_30_tra_m.001034,phaw_30_aug_m.028022,phaw_30_tra_m.014356
OG0001261	phaw_30_tra_m.017841,phaw_30_tra_m.018285,phaw_30_tra_m.018664
OG0001262	phaw_30_tra_m.016463,phaw_30_tra_m.024054
OG0001263	phaw_30_tra_m.023510,phaw_30_aug_m.027846
OG0001264	phaw_30_tra_m.007743,phaw_30_tra_m.026426,phaw_30_tra_m.016015
OG0001265	phaw_30_tra_m.000520
OG0001266	phaw_30_tra_m.002731,phaw_30_aug_m.028479
OG0001267	phaw_30_tra_m.022208,phaw_30_tra_m.022207,phaw_30_tra_m.025436,phaw_30_aug_m.028475
OG0001268	phaw_30_tra_m.018233,phaw_30_aug_m.027035
OG0001269	phaw_30_tra_m.018819,phaw_30_tra_m.022739,phaw_30_aug_m.028586
OG0001270	phaw_30_aug_m.027744,phaw_30_tra_m.017887
OG0001271	phaw_30_tra_m.024018,phaw_30_tra_m.002541,phaw_30_tra_m.004045,phaw_30_tra_u.014519
OG0001272	phaw_30_tra_m.008258,phaw_30_tra_m.021033,phaw_30_tra_m.008112,phaw_30_tra_m.013034
OG0001273	phaw_30_tra_m.000679,phaw_30_tra_u.021236
OG0001274	phaw_30_tra_m.014921,phaw_30_tra_m.019167,phaw_30_aug_m.027108
OG0001275	phaw_30_tra_m.002737,phaw_30_aug_m.027881,phaw_30_aug_m.028151,phaw_30_aug_m.028111,phaw_30_aug_m.026848
OG0001276	phaw_30_tra_m.001026
OG0001277	phaw_30_tra_m.022676
OG0001278	phaw_30_tra_m.008262,phaw_30_tra_m.007769,phaw_30_tra_m.014609,phaw_30_tra_m.003697,phaw_30_tra_m.025159,phaw_30_tra_m.011502,phaw_30_tra_m.008116,phaw_30_tra_m.011040,phaw_30_tra_m.015204,phaw_30_tra_m.024112,phaw_30_tra_m.003174
OG0001279	phaw_30_tra_m.020932,phaw_30_tra_m.023127,phaw_30_tra_m.007990,phaw_30_tra_m.007385,phaw_30_tra_m.001346,phaw_30_tra_m.023312,phaw_30_tra_m.004591,phaw_30_tra_m.012161,phaw_30_tra_m.011549,phaw_30_tra_m.000553,phaw_30_tra_m.023044,phaw_30_tra_m.023311
OG0001280	phaw_30_tra_m.000319
OG0001281	phaw_30_tra_m.004479,phaw_30_tra_m.018504
OG0001282	phaw_30_tra_m.003182,phaw_30_tra_m.003445,phaw_30_aug_m.028178
OG0001283	phaw_30_tra_m.024536,phaw_30_tra_m.000764,phaw_30_tra_m.019700
OG0001285	phaw_30_tra_m.024080,phaw_30_tra_m.004049,phaw_30_tra_m.010013,phaw_30_tra_m.000410,phaw_30_tra_m.014018
OG0001286	phaw_30_aug_m.028036,phaw_30_tra_m.018216
OG0001287	phaw_30_tra_m.025024,phaw_30_tra_m.024186
OG0001289	phaw_30_tra_m.021274
OG0001290	phaw_30_tra_m.018180
OG0001291	phaw_30_tra_u.012371,phaw_30_aug_m.028221,phaw_30_aug_m.028015,phaw_30_aug_m.028014
OG0001292	phaw_30_tra_m.004018,phaw_30_tra_m.014012
OG0001293	phaw_30_tra_m.026649,phaw_30_tra_m.007086
OG0001294	phaw_30_tra_u.007744,phaw_30_tra_u.009222,phaw_30_tra_m.023646
OG0001295	phaw_30_tra_m.021613,phaw_30_tra_m.000778
OG0001296	phaw_30_tra_m.022282,phaw_30_tra_m.007066
OG0001297	phaw_30_tra_m.021413
OG0001298	phaw_30_tra_m.004380
OG0001299	phaw_30_tra_u.020337
OG0001301	phaw_30_tra_m.018535
OG0001302	phaw_30_tra_m.008261,phaw_30_tra_m.008921,phaw_30_tra_m.011862,phaw_30_tra_m.025614,phaw_30_tra_m.009213,phaw_30_tra_m.012380,phaw_30_tra_m.011492,phaw_30_tra_m.016719,phaw_30_tra_m.022747,phaw_30_tra_m.022748,phaw_30_tra_m.012802,phaw_30_tra_m.013976,phaw_30_tra_m.022749,phaw_30_tra_m.016549,phaw_30_tra_m.015001,phaw_30_tra_m.017956,phaw_30_tra_m.025007,phaw_30_tra_m.025918,phaw_30_tra_m.012166,…
OG0001305	phaw_30_tra_m.018469,phaw_30_tra_m.017571,phaw_30_tra_m.024962,phaw_30_tra_m.005185,phaw_30_tra_m.001621
OG0001306	phaw_30_tra_m.016981,phaw_30_tra_m.002291,phaw_30_tra_m.025898,phaw_30_tra_m.006259
OG0001307	phaw_30_tra_m.012663,phaw_30_tra_m.006978,phaw_30_aug_m.027012,phaw_30_aug_m.027011,phaw_30_aug_m.027013
OG0001313	phaw_30_tra_m.014222
OG0001315	phaw_30_aug_m.027575,phaw_30_aug_m.027574,phaw_30_aug_m.026736,phaw_30_tra_m.014070
OG0001316	phaw_30_tra_m.009429
OG0001317	phaw_30_tra_m.018015
OG0001318	phaw_30_tra_m.023059,phaw_30_tra_m.018094
OG0001319	phaw_30_tra_m.005352
OG0001320	phaw_30_aug_m.027994,phaw_30_tra_m.019395,phaw_30_aug_m.028271
OG0001321	phaw_30_tra_m.006942
OG0001322	phaw_30_tra_m.020293,phaw_30_aug_m.028604
OG0001323	phaw_30_tra_m.022775
OG0001324	phaw_30_tra_m.023266
OG0001325	phaw_30_tra_m.018087,phaw_30_tra_m.018348
OG0001326	phaw_30_tra_m.019805,phaw_30_aug_m.027496,phaw_30_tra_m.007071
OG0001327	phaw_30_tra_m.014705,phaw_30_tra_m.021854
OG0001328	phaw_30_tra_m.015624,phaw_30_tra_m.011884,phaw_30_tra_m.008488,phaw_30_tra_m.019447,phaw_30_tra_m.012084,phaw_30_tra_m.025104,phaw_30_tra_m.012500
OG0001329	phaw_30_aug_m.027458,phaw_30_aug_m.027457,phaw_30_tra_m.017354,phaw_30_tra_u.005115,phaw_30_aug_m.027856,phaw_30_tra_m.001850,phaw_30_tra_m.017353
OG0001330	phaw_30_tra_m.000336,phaw_30_tra_m.011567
OG0001331	phaw_30_tra_m.004152,phaw_30_tra_m.011175
OG0001332	phaw_30_tra_m.001036
OG0001333	phaw_30_tra_m.012662
OG0001334	phaw_30_tra_m.004286,phaw_30_tra_m.004182,phaw_30_tra_m.018160
OG0001335	phaw_30_tra_m.000692,phaw_30_aug_m.026917
OG0001336	phaw_30_tra_m.018837
OG0001337	phaw_30_tra_m.019894
OG0001339	phaw_30_tra_m.022151
OG0001340	phaw_30_tra_m.000062
OG0001341	phaw_30_tra_m.003450
OG0001342	phaw_30_tra_m.022407,phaw_30_tra_m.021087,phaw_30_tra_m.017494
OG0001343	phaw_30_tra_m.008754,phaw_30_tra_m.021425
OG0001344	phaw_30_tra_m.020343,phaw_30_tra_m.012157,phaw_30_tra_m.006400,phaw_30_tra_m.023869,phaw_30_tra_m.013536
OG0001345	phaw_30_tra_m.013921,phaw_30_tra_m.012473
OG0001346	phaw_30_tra_m.022392
OG0001347	phaw_30_tra_m.004775
OG0001348	phaw_30_tra_m.015402,phaw_30_tra_m.013135,phaw_30_tra_m.007613,phaw_30_tra_m.011341
OG0001349	phaw_30_aug_m.028453,phaw_30_tra_m.024255
OG0001350	phaw_30_tra_m.024700,phaw_30_tra_m.024275
OG0001351	phaw_30_tra_m.024600,phaw_30_tra_m.014652
OG0001352	phaw_30_tra_m.011116
OG0001353	phaw_30_tra_m.000843
OG0001354	phaw_30_tra_m.006871
OG0001355	phaw_30_tra_m.010798
OG0001356	phaw_30_tra_m.022363
OG0001357	phaw_30_tra_m.021995,phaw_30_tra_m.022079
OG0001358	phaw_30_tra_m.010129,phaw_30_tra_m.000782
OG0001359	phaw_30_tra_m.020770
OG0001360	phaw_30_tra_m.017879
OG0001361	phaw_30_tra_m.019313,phaw_30_tra_m.009916
OG0001362	phaw_30_tra_m.003264
OG0001363	phaw_30_aug_m.027764
OG0001364	phaw_30_tra_m.021958
OG0001365	phaw_30_tra_m.008938,phaw_30_tra_m.010122
OG0001366	phaw_30_tra_m.018487,phaw_30_tra_m.010660,phaw_30_aug_m.027975
OG0001367	phaw_30_tra_m.016382,phaw_30_tra_m.019073,phaw_30_tra_m.007622
OG0001368	phaw_30_tra_m.023557
OG0001369	phaw_30_tra_m.020432
OG0001371	phaw_30_tra_m.019613
OG0001372	phaw_30_tra_m.007308
OG0001374	phaw_30_tra_m.010173
OG0001375	phaw_30_tra_m.011801
OG0001383	phaw_30_tra_m.019747
OG0001384	phaw_30_tra_m.014981
OG0001385	phaw_30_tra_m.020983,phaw_30_tra_m.019848,phaw_30_tra_m.010304
OG0001386	phaw_30_tra_m.019483
OG0001387	phaw_30_tra_m.003970,phaw_30_tra_m.015300
OG0001388	phaw_30_tra_m.008448,phaw_30_tra_m.000299
OG0001389	phaw_30_tra_m.015143,phaw_30_tra_m.000718,phaw_30_tra_m.004829
OG0001390	phaw_30_tra_m.017047,phaw_30_tra_m.004014
OG0001391	phaw_30_tra_m.003971,phaw_30_tra_m.021718,phaw_30_tra_m.012465
OG0001392	phaw_30_tra_m.024628
OG0001393	phaw_30_tra_m.020660
OG0001394	phaw_30_aug_m.026760,phaw_30_aug_m.026761,phaw_30_aug_m.026762,phaw_30_aug_m.026763,phaw_30_tra_m.019234
OG0001395	phaw_30_tra_u.017460,phaw_30_tra_m.019815
OG0001396	phaw_30_tra_m.020536
OG0001397	phaw_30_tra_m.007250
OG0001399	phaw_30_tra_m.006478
OG0001400	phaw_30_tra_m.005748,phaw_30_tra_m.020483,phaw_30_tra_m.025333
OG0001401	phaw_30_tra_m.018114
OG0001402	phaw_30_aug_m.027089,phaw_30_tra_m.019982,phaw_30_aug_m.028236,phaw_30_aug_m.028235
OG0001403	phaw_30_tra_m.024198,phaw_30_tra_m.015316
OG0001404	phaw_30_tra_m.021024
OG0001405	phaw_30_tra_m.014034
OG0001406	phaw_30_tra_m.023337,phaw_30_aug_m.028156,phaw_30_aug_m.026846,phaw_30_aug_m.026847
OG0001407	phaw_30_tra_m.007292
OG0001408	phaw_30_tra_m.010169,phaw_30_tra_m.022097
OG0001409	phaw_30_tra_m.011254,phaw_30_tra_m.010458
OG0001410	phaw_30_tra_m.006801,phaw_30_aug_m.027358,phaw_30_aug_m.027356
OG0001411	phaw_30_tra_m.003275
OG0001412	phaw_30_tra_m.007823
OG0001413	phaw_30_tra_m.019528,phaw_30_tra_m.004029
OG0001414	phaw_30_tra_m.017491
OG0001416	phaw_30_tra_m.023471,phaw_30_tra_m.004219
OG0001417	phaw_30_tra_m.018775
OG0001418	phaw_30_tra_m.023261,phaw_30_tra_m.001955
OG0001419	phaw_30_tra_m.023143
OG0001420	phaw_30_tra_m.008320
OG0001421	phaw_30_tra_m.005394,phaw_30_tra_m.011477
OG0001422	phaw_30_tra_m.022817,phaw_30_tra_m.003417,phaw_30_tra_m.010029
OG0001423	phaw_30_aug_m.026939
OG0001424	phaw_30_tra_m.006780,phaw_30_tra_m.007234
OG0001425	phaw_30_tra_m.000223
OG0001426	phaw_30_tra_m.010257
OG0001427	phaw_30_aug_m.028073,phaw_30_tra_m.022705
OG0001428	phaw_30_tra_m.021766,phaw_30_tra_m.014697
OG0001429	phaw_30_tra_m.004433
OG0001430	phaw_30_tra_m.007206,phaw_30_tra_m.025949,phaw_30_tra_m.024180,phaw_30_tra_m.017732
OG0001431	phaw_30_tra_m.026094
OG0001432	phaw_30_tra_m.016049,phaw_30_tra_m.013586
OG0001433	phaw_30_tra_m.023223
OG0001434	phaw_30_tra_m.003477
OG0001435	phaw_30_aug_m.028623,phaw_30_aug_m.026859
OG0001436	phaw_30_aug_m.027778,phaw_30_tra_m.007513
OG0001437	phaw_30_tra_m.004665,phaw_30_aug_m.028550
OG0001438	phaw_30_tra_m.021366
OG0001440	phaw_30_tra_m.001143,phaw_30_tra_m.015451,phaw_30_tra_m.022765,phaw_30_tra_m.003911,phaw_30_tra_m.001554,phaw_30_tra_m.002201,phaw_30_tra_m.019615,phaw_30_tra_m.020219,phaw_30_tra_m.022478,phaw_30_tra_m.017068,phaw_30_tra_m.003662,phaw_30_tra_m.019010,phaw_30_tra_m.005396,phaw_30_tra_m.019834,phaw_30_tra_m.009969
OG0001444	phaw_30_tra_m.000043,phaw_30_tra_m.006767,phaw_30_tra_m.020004,phaw_30_tra_m.026090
OG0001445	phaw_30_tra_m.004319,phaw_30_tra_m.025517
OG0001446	phaw_30_tra_m.014960
OG0001447	phaw_30_tra_m.000948
OG0001448	phaw_30_tra_m.006389
OG0001449	phaw_30_tra_m.019731,phaw_30_tra_m.021402,phaw_30_tra_m.022131,phaw_30_tra_m.017810,phaw_30_tra_m.017675,phaw_30_tra_m.022694
OG0001450	phaw_30_tra_m.010670
OG0001451	phaw_30_tra_m.010263
OG0001452	phaw_30_tra_m.004669
OG0001453	phaw_30_tra_m.007973,phaw_30_tra_m.015552
OG0001454	phaw_30_tra_m.023693,phaw_30_aug_m.027637,phaw_30_aug_m.028122
OG0001455	phaw_30_tra_m.000185
OG0001456	phaw_30_tra_m.020778,phaw_30_tra_u.005823,phaw_30_aug_m.027779
OG0001457	phaw_30_tra_m.013140
OG0001458	phaw_30_tra_m.015171
OG0001459	phaw_30_tra_m.014580,phaw_30_tra_m.007277,phaw_30_tra_m.002747
OG0001460	phaw_30_tra_m.000176
OG0001461	phaw_30_aug_m.027594,phaw_30_tra_m.023960,phaw_30_tra_m.016887,phaw_30_tra_m.010822
OG0001462	phaw_30_tra_m.009736,phaw_30_tra_m.006201,phaw_30_tra_m.006839,phaw_30_tra_m.026320,phaw_30_tra_m.020557
OG0001463	phaw_30_tra_m.007331,phaw_30_tra_m.020061,phaw_30_tra_m.007296
OG0001464	phaw_30_tra_m.024626
OG0001467	phaw_30_tra_m.003448,phaw_30_tra_m.020033,phaw_30_tra_m.018169
OG0001468	phaw_30_tra_m.018184
OG0001469	phaw_30_tra_m.001207
OG0001470	phaw_30_tra_m.018492
OG0001471	phaw_30_tra_m.006797,phaw_30_tra_m.000435
OG0001472	phaw_30_tra_m.015133,phaw_30_tra_m.019272
OG0001473	phaw_30_tra_m.010658
OG0001474	phaw_30_tra_m.020325
OG0001476	phaw_30_tra_m.016732,phaw_30_aug_m.028074,phaw_30_tra_m.013520
OG0001477	phaw_30_tra_m.000210,phaw_30_tra_m.006528
OG0001478	phaw_30_tra_m.021463,phaw_30_tra_m.021462
OG0001479	phaw_30_tra_m.018355
OG0001480	phaw_30_tra_m.001126
OG0001481	phaw_30_tra_m.000968
OG0001482	phaw_30_aug_m.027815,phaw_30_aug_m.027814,phaw_30_aug_m.027813,phaw_30_aug_m.028065,phaw_30_tra_m.020857
OG0001483	phaw_30_tra_m.015054
OG0001484	phaw_30_tra_m.006772,phaw_30_tra_m.023795
OG0001485	phaw_30_tra_m.017642
OG0001486	phaw_30_tra_m.006426
OG0001487	phaw_30_tra_m.022827,phaw_30_tra_m.022826
OG0001488	phaw_30_tra_m.021284,phaw_30_tra_u.017161
OG0001489	phaw_30_tra_m.020015
OG0001490	phaw_30_tra_m.021437
OG0001491	phaw_30_tra_m.024517
OG0001492	phaw_30_tra_m.021554,phaw_30_tra_m.000888
OG0001493	phaw_30_tra_m.023205,phaw_30_tra_m.003653
OG0001494	phaw_30_tra_m.012395,phaw_30_tra_m.001551
OG0001495	phaw_30_tra_m.004036
OG0001496	phaw_30_tra_m.004919,phaw_30_tra_m.014880,phaw_30_tra_m.004670,phaw_30_tra_m.025742,phaw_30_tra_m.000910,phaw_30_tra_m.000424,phaw_30_tra_m.004590,phaw_30_tra_m.002226
OG0001497	phaw_30_tra_m.018544,phaw_30_tra_m.009190
OG0001498	phaw_30_tra_m.024752,phaw_30_aug_m.026882
OG0001499	phaw_30_tra_m.006433
OG0001501	phaw_30_tra_m.010691,phaw_30_tra_m.001260
OG0001502	phaw_30_tra_u.003666,phaw_30_tra_m.023495
OG0001503	phaw_30_tra_m.010481
OG0001504	phaw_30_tra_m.023553
OG0001505	phaw_30_tra_m.007121,phaw_30_tra_u.017365,phaw_30_tra_m.012945,phaw_30_tra_m.026051
OG0001506	phaw_30_tra_m.020487
OG0001507	phaw_30_tra_m.021617,phaw_30_tra_m.006857
OG0001508	phaw_30_tra_m.006584,phaw_30_tra_m.018888
OG0001509	phaw_30_aug_m.028185,phaw_30_tra_m.014048
OG0001510	phaw_30_tra_m.003401
OG0001511	phaw_30_tra_m.019575,phaw_30_tra_m.019574,phaw_30_tra_m.004972
OG0001512	phaw_30_tra_m.005553,phaw_30_tra_m.012564,phaw_30_tra_m.015067
OG0001513	phaw_30_tra_m.023099,phaw_30_tra_u.016917
OG0001514	phaw_30_tra_m.021858,phaw_30_tra_m.000396
OG0001515	phaw_30_aug_m.028169,phaw_30_aug_m.028318,phaw_30_tra_m.006648
OG0001516	phaw_30_tra_m.001415,phaw_30_tra_m.019352,phaw_30_tra_m.013545
OG0001517	phaw_30_tra_m.023764
OG0001519	phaw_30_tra_m.020620
OG0001520	phaw_30_aug_m.028086
OG0001523	phaw_30_tra_m.005059
OG0001525	phaw_30_tra_m.000011
OG0001526	phaw_30_tra_m.009603,phaw_30_tra_m.008249,phaw_30_tra_m.018408,phaw_30_tra_m.018301
OG0001529	phaw_30_tra_m.012923,phaw_30_tra_m.001407,phaw_30_tra_m.008360,phaw_30_tra_m.003915,phaw_30_tra_m.021373,phaw_30_tra_m.000594,phaw_30_tra_m.011661,phaw_30_tra_m.000825,phaw_30_tra_m.023070,phaw_30_tra_m.002359,phaw_30_tra_m.003999,phaw_30_tra_m.007224,phaw_30_tra_m.011579,phaw_30_tra_m.015887,phaw_30_tra_m.006841,phaw_30_tra_m.014651
OG0001530	phaw_30_tra_m.021547,phaw_30_tra_m.012034,phaw_30_tra_m.019619,phaw_30_tra_m.016161,phaw_30_tra_m.021968,phaw_30_tra_m.021967,phaw_30_tra_m.012063,phaw_30_tra_m.019620,phaw_30_tra_m.003893,phaw_30_tra_m.025157,phaw_30_tra_m.011911,phaw_30_tra_m.009282,phaw_30_tra_m.019580,phaw_30_tra_m.001449,phaw_30_tra_m.001367,phaw_30_tra_m.009074,phaw_30_tra_m.002826,phaw_30_tra_m.007419,phaw_30_tra_m.000639,…
OG0001531	phaw_30_tra_m.008263,phaw_30_tra_m.006925
OG0001536	phaw_30_tra_m.020586
OG0001537	phaw_30_tra_m.000343
OG0001538	phaw_30_tra_m.011666,phaw_30_tra_m.013000
OG0001539	phaw_30_tra_m.020469,phaw_30_tra_m.014681,phaw_30_aug_m.027221
OG0001540	phaw_30_tra_m.004096
OG0001541	phaw_30_tra_m.023998
OG0001542	phaw_30_aug_m.027149,phaw_30_aug_m.027636,phaw_30_aug_m.027603,phaw_30_aug_m.027843,phaw_30_tra_m.018901
OG0001543	phaw_30_tra_m.011620,phaw_30_tra_m.001662,phaw_30_tra_m.012186
OG0001544	phaw_30_tra_m.021689,phaw_30_tra_m.014647
OG0001545	phaw_30_tra_m.006365
OG0001546	phaw_30_tra_m.023514,phaw_30_tra_m.014849
OG0001547	phaw_30_tra_m.003217
OG0001548	phaw_30_tra_m.004454
OG0001549	phaw_30_tra_m.010259
OG0001550	phaw_30_tra_m.001388,phaw_30_aug_m.028402,phaw_30_tra_m.010402
OG0001551	phaw_30_tra_m.000950
OG0001552	phaw_30_tra_m.004577,phaw_30_tra_u.007877
OG0001553	phaw_30_tra_m.006972,phaw_30_tra_m.017182
OG0001554	phaw_30_tra_m.012873,phaw_30_tra_m.023113,phaw_30_tra_m.014939,phaw_30_tra_m.003791
OG0001555	phaw_30_tra_m.025379,phaw_30_tra_m.013239
OG0001557	phaw_30_aug_m.027092,phaw_30_tra_m.015501,phaw_30_tra_m.002343,phaw_30_aug_m.027998
OG0001558	phaw_30_tra_m.010271
OG0001559	phaw_30_tra_m.006702,phaw_30_aug_m.027837
OG0001560	phaw_30_tra_m.015397,phaw_30_tra_m.021211
OG0001561	phaw_30_tra_m.006793,phaw_30_tra_m.008204
OG0001562	phaw_30_tra_m.021833,phaw_30_tra_m.003431
OG0001563	phaw_30_tra_m.019596,phaw_30_tra_m.021904
OG0001564	phaw_30_tra_m.015648,phaw_30_tra_m.006607,phaw_30_tra_m.007853,phaw_30_tra_m.019111,phaw_30_tra_m.010708
OG0001565	phaw_30_tra_m.022677
OG0001566	phaw_30_aug_m.028519,phaw_30_tra_m.013351
OG0001567	phaw_30_tra_m.024386
OG0001568	phaw_30_tra_m.020926
OG0001569	phaw_30_tra_m.004641
OG0001570	phaw_30_tra_m.021771
OG0001571	phaw_30_tra_m.000317,phaw_30_tra_m.006692
OG0001572	phaw_30_tra_m.004489,phaw_30_tra_m.019427
OG0001573	phaw_30_tra_m.014015
OG0001574	phaw_30_tra_m.004155
OG0001575	phaw_30_tra_m.024404,phaw_30_tra_m.003046
OG0001576	phaw_30_tra_m.014243
OG0001577	phaw_30_tra_m.000263
OG0001578	phaw_30_tra_m.024071
OG0001579	phaw_30_tra_m.019390
OG0001580	phaw_30_tra_m.017386,phaw_30_tra_m.012271
OG0001581	phaw_30_tra_m.019379,phaw_30_tra_m.019378
OG0001582	phaw_30_tra_m.020897
OG0001583	phaw_30_tra_m.014655
OG0001584	phaw_30_tra_m.019542
OG0001585	phaw_30_tra_m.023971
OG0001586	phaw_30_tra_m.021560,phaw_30_tra_m.007026
OG0001587	phaw_30_tra_m.010201
OG0001588	phaw_30_tra_m.020461
OG0001589	phaw_30_tra_m.023595
OG0001590	phaw_30_tra_m.004500
OG0001591	phaw_30_tra_m.021550,phaw_30_tra_m.021836,phaw_30_aug_m.027885
OG0001592	phaw_30_tra_m.007076,phaw_30_tra_m.010403
OG0001593	phaw_30_tra_m.000486
OG0001594	phaw_30_tra_m.001633,phaw_30_tra_m.000467
OG0001595	phaw_30_tra_m.004121,phaw_30_tra_u.008594
OG0001596	phaw_30_tra_m.020437,phaw_30_tra_m.019577
OG0001597	phaw_30_tra_m.024062
OG0001598	phaw_30_tra_m.021582
OG0001599	phaw_30_tra_m.022026
OG0001600	phaw_30_tra_m.010157
OG0001601	phaw_30_aug_m.027882,phaw_30_tra_m.018604,phaw_30_aug_m.028304
OG0001602	phaw_30_tra_m.020958
OG0001603	phaw_30_tra_m.010704
OG0001604	phaw_30_tra_m.007297
OG0001607	phaw_30_tra_m.011890,phaw_30_tra_m.001776
OG0001608	phaw_30_tra_m.001277,phaw_30_tra_m.004679,phaw_30_tra_m.009377,phaw_30_tra_m.001384,phaw_30_tra_m.019330,phaw_30_tra_m.019675,phaw_30_tra_m.004439,phaw_30_tra_m.012468,phaw_30_tra_m.009687,phaw_30_tra_m.007849,phaw_30_tra_m.011283,phaw_30_tra_m.012806
OG0001610	phaw_30_aug_m.027717,phaw_30_tra_m.001291,phaw_30_tra_m.008563,phaw_30_aug_m.027825,phaw_30_tra_m.002225
OG0001611	phaw_30_tra_m.025296,phaw_30_tra_m.024729,phaw_30_tra_m.017453,phaw_30_tra_m.001288,phaw_30_tra_m.017522,phaw_30_tra_m.015628,phaw_30_tra_m.007762,phaw_30_tra_m.017163,phaw_30_tra_m.013057,phaw_30_tra_m.007623,phaw_30_tra_m.000978,phaw_30_tra_m.015132,phaw_30_tra_m.026543,phaw_30_tra_m.022424,phaw_30_tra_m.001996,phaw_30_tra_m.016265,phaw_30_tra_m.013364,phaw_30_tra_m.025900,phaw_30_tra_m.011593,…
OG0001612	phaw_30_tra_u.002909,phaw_30_tra_m.023858,phaw_30_tra_u.001461,phaw_30_tra_m.014380
OG0001613	phaw_30_tra_m.002863
OG0001614	phaw_30_tra_m.021985,phaw_30_tra_m.013548
OG0001615	phaw_30_aug_m.026978,phaw_30_aug_m.028524,phaw_30_aug_m.028640,phaw_30_tra_m.017112,phaw_30_aug_m.027809,phaw_30_aug_m.027920,phaw_30_aug_m.027042,phaw_30_aug_m.027230,phaw_30_aug_m.027198,phaw_30_aug_m.028324
OG0001616	phaw_30_aug_m.027863,phaw_30_aug_m.026876,phaw_30_aug_m.027672
OG0001624	phaw_30_tra_m.010706
OG0001625	phaw_30_aug_m.027445,phaw_30_tra_m.000629
OG0001626	phaw_30_tra_m.021799
OG0001627	phaw_30_tra_m.018624,phaw_30_tra_m.001051
OG0001628	phaw_30_tra_m.022404
OG0001629	phaw_30_tra_m.022880
OG0001630	phaw_30_tra_m.023862
OG0001631	phaw_30_tra_m.006383
OG0001633	phaw_30_tra_m.005336,phaw_30_tra_m.015103,phaw_30_tra_m.013733
OG0001634	phaw_30_tra_m.017445,phaw_30_tra_m.002187,phaw_30_tra_m.004280,phaw_30_tra_m.008242,phaw_30_aug_m.026746,phaw_30_tra_m.016942
OG0001635	phaw_30_tra_m.022805
OG0001636	phaw_30_tra_m.017845,phaw_30_tra_m.019711,phaw_30_tra_m.003187
OG0001638	phaw_30_tra_m.019579
OG0001639	phaw_30_tra_m.004880
OG0001640	phaw_30_tra_m.018243,phaw_30_tra_u.003829,phaw_30_tra_m.010641
OG0001641	phaw_30_tra_m.019925,phaw_30_tra_m.022050
OG0001642	phaw_30_tra_m.023122
OG0001643	phaw_30_tra_m.001048,phaw_30_tra_m.006977
OG0001644	phaw_30_tra_m.010195
OG0001645	phaw_30_tra_m.014039
OG0001646	phaw_30_tra_m.014730,phaw_30_tra_m.019706
OG0001647	phaw_30_tra_m.014564,phaw_30_tra_m.007275,phaw_30_tra_m.018889
OG0001648	phaw_30_tra_m.018730,phaw_30_aug_m.027065,phaw_30_tra_m.023983,phaw_30_aug_m.027754,phaw_30_tra_m.010316
OG0001649	phaw_30_tra_m.006494
OG0001650	phaw_30_tra_m.019150
OG0001651	phaw_30_tra_m.003732
OG0001652	phaw_30_tra_m.003259
OG0001653	phaw_30_tra_m.017502,phaw_30_tra_m.019681,phaw_30_tra_m.005248,phaw_30_tra_m.007950,phaw_30_tra_m.022065,phaw_30_aug_m.027020
OG0001654	phaw_30_tra_m.021275
OG0001655	phaw_30_tra_m.023502,phaw_30_aug_m.028009,phaw_30_tra_u.005926
OG0001656	phaw_30_tra_m.012109
OG0001657	phaw_30_tra_m.018591
OG0001658	phaw_30_tra_m.021207
OG0001659	phaw_30_tra_m.023186
OG0001660	phaw_30_tra_m.014756,phaw_30_aug_m.028490,phaw_30_tra_m.001363,phaw_30_tra_m.010269,phaw_30_tra_m.019870,phaw_30_aug_m.028452
OG0001661	phaw_30_tra_m.017193,phaw_30_tra_m.023930
OG0001662	phaw_30_tra_u.005793,phaw_30_tra_u.017012,phaw_30_tra_u.003019,phaw_30_tra_u.026388,phaw_30_tra_m.010038,phaw_30_tra_u.003302
OG0001663	phaw_30_tra_m.004727,phaw_30_tra_m.023023
OG0001665	phaw_30_tra_m.024373
OG0001666	phaw_30_tra_m.004368
OG0001667	phaw_30_tra_m.021912
OG0001668	phaw_30_tra_m.023656
OG0001669	phaw_30_tra_m.010572,phaw_30_tra_m.012669
OG0001670	phaw_30_tra_m.023442,phaw_30_aug_m.028473
OG0001672	phaw_30_tra_m.015688
OG0001673	phaw_30_tra_m.011064,phaw_30_tra_m.023053
OG0001674	phaw_30_tra_m.003821
OG0001675	phaw_30_tra_m.018173
OG0001676	phaw_30_tra_m.020920,phaw_30_tra_m.021982,phaw_30_tra_m.021983,phaw_30_tra_m.004004
OG0001677	phaw_30_tra_m.004403
OG0001678	phaw_30_tra_m.005801
OG0001679	phaw_30_tra_m.000170
OG0001680	phaw_30_tra_m.010849
OG0001681	phaw_30_tra_m.022485
OG0001682	phaw_30_tra_m.024401,phaw_30_tra_m.024040
OG0001683	phaw_30_tra_m.021267,phaw_30_tra_m.011691
OG0001684	phaw_30_tra_m.017836
OG0001685	phaw_30_tra_m.019842
OG0001686	phaw_30_tra_m.024107
OG0001687	phaw_30_tra_m.015241,phaw_30_tra_m.017142
OG0001688	phaw_30_tra_m.014542,phaw_30_tra_m.023252
OG0001689	phaw_30_tra_m.025144,phaw_30_aug_m.027839
OG0001690	phaw_30_tra_m.014053
OG0001691	phaw_30_tra_m.008724,phaw_30_tra_m.011466
OG0001692	phaw_30_tra_m.004738,phaw_30_tra_m.015919
OG0001693	phaw_30_tra_m.023716
OG0001694	phaw_30_tra_m.010062,phaw_30_tra_m.026295
OG0001695	phaw_30_tra_m.011043
OG0001696	phaw_30_tra_u.023951,phaw_30_tra_m.021930
OG0001697	phaw_30_tra_m.001473,phaw_30_tra_m.001084
OG0001698	phaw_30_tra_m.018352
OG0001699	phaw_30_tra_m.007134,phaw_30_tra_m.022868
OG0001700	phaw_30_tra_m.018217
OG0001701	phaw_30_tra_m.006687
OG0001702	phaw_30_tra_m.006715,phaw_30_aug_m.028513
OG0001703	phaw_30_tra_m.022637
OG0001704	phaw_30_tra_m.022429
OG0001705	phaw_30_tra_m.024293
OG0001706	phaw_30_tra_m.004322
OG0001707	phaw_30_tra_m.001359,phaw_30_tra_m.018714,phaw_30_tra_m.017169,phaw_30_tra_m.011340
OG0001708	phaw_30_tra_m.003914
OG0001709	phaw_30_tra_m.003782
OG0001710	phaw_30_tra_m.023664
OG0001711	phaw_30_tra_m.024494
OG0001712	phaw_30_tra_u.010448
OG0001717	phaw_30_aug_m.027244,phaw_30_aug_m.027634,phaw_30_aug_m.027200,phaw_30_aug_m.027683,phaw_30_aug_m.027721,phaw_30_aug_m.028588,phaw_30_aug_m.028108,phaw_30_aug_m.028053,phaw_30_aug_m.028104,phaw_30_aug_m.027947,phaw_30_aug_m.028239,phaw_30_aug_m.026733,phaw_30_aug_m.027023,phaw_30_aug_m.027010,phaw_30_aug_m.027483,phaw_30_aug_m.028425,phaw_30_aug_m.027119,phaw_30_aug_m.027675,phaw_30_aug_m.027826,…
OG0001718	phaw_30_tra_m.022569,phaw_30_tra_m.011768,phaw_30_tra_m.014316
OG0001719	phaw_30_tra_m.004721,phaw_30_tra_m.007010
OG0001720	phaw_30_tra_m.007402,phaw_30_tra_m.020576
OG0001721	phaw_30_tra_m.002950
OG0001722	phaw_30_tra_m.008707,phaw_30_tra_m.011815
OG0001723	phaw_30_tra_m.021775,phaw_30_aug_m.028007
OG0001724	phaw_30_tra_m.021445
OG0001725	phaw_30_tra_m.007462
OG0001726	phaw_30_tra_m.025631
OG0001727	phaw_30_tra_m.010816
OG0001728	phaw_30_tra_m.019346
OG0001729	phaw_30_tra_m.019341
OG0001730	phaw_30_tra_m.000813
OG0001731	phaw_30_tra_m.017835,phaw_30_tra_m.007598
OG0001732	phaw_30_tra_m.022227,phaw_30_aug_m.027018
OG0001733	phaw_30_tra_m.004041
OG0001734	phaw_30_tra_m.010174
OG0001735	phaw_30_tra_m.017967
OG0001736	phaw_30_tra_m.000196
OG0001737	phaw_30_aug_m.027434,phaw_30_tra_m.011904,phaw_30_aug_m.027819
OG0001738	phaw_30_tra_m.021162,phaw_30_aug_m.027021
OG0001739	phaw_30_tra_m.012435,phaw_30_tra_u.013570
OG0001740	phaw_30_tra_m.023010
OG0001741	phaw_30_aug_m.028227,phaw_30_tra_m.004497
OG0001742	phaw_30_tra_m.000861
OG0001743	phaw_30_tra_m.010469,phaw_30_tra_m.024329
OG0001744	phaw_30_tra_m.022047
OG0001745	phaw_30_tra_m.001702,phaw_30_tra_m.017940,phaw_30_tra_m.018497
OG0001746	phaw_30_tra_m.002446,phaw_30_tra_m.004130,phaw_30_tra_m.002773
OG0001748	phaw_30_tra_m.006513
OG0001749	phaw_30_tra_m.000710,phaw_30_tra_m.014382
OG0001750	phaw_30_tra_m.022141
OG0001751	phaw_30_tra_m.007310,phaw_30_tra_m.004860
OG0001752	phaw_30_tra_m.000494
OG0001753	phaw_30_tra_m.004110,phaw_30_tra_m.018386
OG0001754	phaw_30_tra_m.004499
OG0001755	phaw_30_tra_m.007174
OG0001756	phaw_30_tra_m.018710,phaw_30_tra_m.020282
OG0001757	phaw_30_tra_m.003866,phaw_30_tra_m.013286,phaw_30_tra_m.020678
OG0001758	phaw_30_tra_u.016100,phaw_30_tra_m.020066
OG0001759	phaw_30_tra_m.006799
OG0001760	phaw_30_tra_m.018131
OG0001761	phaw_30_tra_m.021878
OG0001762	phaw_30_tra_m.021959
OG0001763	phaw_30_tra_u.006568
OG0001764	phaw_30_tra_m.023057
OG0001765	phaw_30_aug_m.028180,phaw_30_aug_m.026932
OG0001766	phaw_30_tra_m.019248
OG0001767	phaw_30_tra_m.020681
OG0001768	phaw_30_tra_m.018313
OG0001769	phaw_30_tra_m.010483
OG0001770	phaw_30_tra_m.019292,phaw_30_aug_m.027864
OG0001771	phaw_30_tra_m.004030
OG0001773	phaw_30_tra_m.019616,phaw_30_tra_m.017901
OG0001774	phaw_30_tra_m.006560,phaw_30_tra_m.000254,phaw_30_tra_m.010796
OG0001775	phaw_30_tra_m.003368
OG0001776	phaw_30_tra_m.014599,phaw_30_tra_m.017885
OG0001777	phaw_30_tra_m.020355
OG0001778	phaw_30_tra_m.007130
OG0001779	phaw_30_tra_m.019231
OG0001780	phaw_30_tra_m.010039
OG0001782	phaw_30_tra_m.023984
OG0001783	phaw_30_tra_m.006919
OG0001784	phaw_30_aug_m.028083,phaw_30_tra_m.019362,phaw_30_aug_m.028574
OG0001785	phaw_30_tra_m.009437
OG0001786	phaw_30_tra_m.021152
OG0001787	phaw_30_tra_m.020132
OG0001788	phaw_30_tra_m.007392
OG0001789	phaw_30_tra_m.004504,phaw_30_tra_m.004811
OG0001790	phaw_30_tra_m.014239,phaw_30_tra_m.008160
OG0001791	phaw_30_tra_m.009703
OG0001792	phaw_30_tra_m.001504,phaw_30_tra_m.014152,phaw_30_aug_m.026865
OG0001793	phaw_30_tra_m.009590
OG0001794	phaw_30_tra_m.000222,phaw_30_tra_m.006454,phaw_30_tra_m.023427
OG0001795	phaw_30_tra_m.010048
OG0001796	phaw_30_tra_m.023762
OG0001797	phaw_30_aug_m.028377,phaw_30_tra_m.000549
OG0001798	phaw_30_tra_m.024304
OG0001799	phaw_30_tra_m.021058
OG0001800	phaw_30_tra_m.023000
OG0001801	phaw_30_tra_m.025359
OG0001802	phaw_30_tra_m.004521,phaw_30_tra_m.022456
OG0001803	phaw_30_tra_m.020707
OG0001804	phaw_30_tra_m.011877
OG0001805	phaw_30_tra_m.020008
OG0001806	phaw_30_tra_u.016360,phaw_30_tra_m.010884,phaw_30_tra_m.023710,phaw_30_aug_m.028358
OG0001807	phaw_30_tra_m.019398
OG0001808	phaw_30_tra_m.003760
OG0001809	phaw_30_tra_m.010146
OG0001810	phaw_30_tra_m.008885,phaw_30_tra_m.022314,phaw_30_tra_m.008067
OG0001811	phaw_30_tra_m.023491,phaw_30_aug_m.028535
OG0001812	phaw_30_tra_m.003248
OG0001813	phaw_30_tra_m.010807
OG0001814	phaw_30_tra_m.019692
OG0001816	phaw_30_tra_m.004216,phaw_30_tra_m.006845
OG0001817	phaw_30_aug_m.028189,phaw_30_tra_m.006850,phaw_30_tra_m.003388
OG0001818	phaw_30_tra_m.005222,phaw_30_tra_m.001960,phaw_30_tra_m.025210,phaw_30_tra_m.002069
OG0001821	phaw_30_tra_m.010154,phaw_30_tra_m.014054
OG0001824	phaw_30_tra_m.018850,phaw_30_tra_m.024751
OG0001825	phaw_30_tra_m.010100,phaw_30_tra_m.024319
OG0001826	phaw_30_tra_m.025938,phaw_30_aug_m.027429,phaw_30_tra_m.021011,phaw_30_tra_m.017610,phaw_30_tra_m.015808,phaw_30_tra_m.011330,phaw_30_tra_m.014194
OG0001832	phaw_30_tra_m.017529
OG0001833	phaw_30_tra_m.002794,phaw_30_tra_m.003909,phaw_30_aug_m.028092,phaw_30_tra_m.024177,phaw_30_tra_m.003739,phaw_30_aug_m.026835,phaw_30_aug_m.028657,phaw_30_tra_m.005507,phaw_30_aug_m.026855,phaw_30_tra_u.003691,phaw_30_tra_m.001987,phaw_30_tra_m.013507,phaw_30_aug_m.028564,phaw_30_aug_m.028326
OG0001834	phaw_30_tra_m.019446
OG0001835	phaw_30_tra_m.018778,phaw_30_tra_m.019606
OG0001836	phaw_30_tra_m.010578
OG0001837	phaw_30_tra_m.023808
OG0001838	phaw_30_tra_m.019622
OG0001839	phaw_30_tra_m.008802,phaw_30_tra_m.020838,phaw_30_tra_u.020839
OG0001840	phaw_30_tra_m.023820
OG0001841	phaw_30_tra_m.012298
OG0001845	phaw_30_tra_m.020433
OG0001846	phaw_30_tra_m.001338
OG0001847	phaw_30_tra_m.019501,phaw_30_aug_m.027989,phaw_30_aug_m.026946
OG0001848	phaw_30_tra_m.013881
OG0001849	phaw_30_tra_m.007168
OG0001850	phaw_30_tra_m.012079,phaw_30_tra_m.017276
OG0001851	phaw_30_tra_m.018447,phaw_30_tra_m.023824
OG0001852	phaw_30_tra_m.010560,phaw_30_tra_m.008063
OG0001853	phaw_30_tra_m.023154
OG0001854	phaw_30_tra_m.021183
OG0001855	phaw_30_tra_m.014851
OG0001856	phaw_30_tra_m.011000
OG0001857	phaw_30_tra_m.019601,phaw_30_tra_m.001398,phaw_30_tra_m.024988,phaw_30_tra_m.004544
OG0001858	phaw_30_tra_m.023362
OG0001859	phaw_30_tra_m.019075
OG0001860	phaw_30_aug_m.027559,phaw_30_aug_m.027558,phaw_30_aug_m.028325,phaw_30_tra_m.014049
OG0001861	phaw_30_tra_m.010984
OG0001863	phaw_30_tra_m.023994
OG0001864	phaw_30_aug_m.027346,phaw_30_tra_m.010141
OG0001865	phaw_30_tra_m.000239
OG0001866	phaw_30_tra_u.009675,phaw_30_tra_u.026209,phaw_30_tra_m.006486
OG0001867	phaw_30_tra_m.004360
OG0001869	phaw_30_tra_m.018767
OG0001870	phaw_30_tra_u.013508
OG0001871	phaw_30_tra_m.000081
OG0001872	phaw_30_tra_m.006556,phaw_30_tra_m.006629,phaw_30_tra_m.022371,phaw_30_tra_m.001423,phaw_30_tra_m.007688,phaw_30_tra_m.004684,phaw_30_tra_m.015558,phaw_30_tra_m.015500,phaw_30_tra_m.006279,phaw_30_tra_m.010713
OG0001873	phaw_30_tra_m.012431
OG0001874	phaw_30_tra_m.021013
OG0001875	phaw_30_tra_m.020811
OG0001876	phaw_30_tra_m.000058
OG0001877	phaw_30_tra_m.006425
OG0001878	phaw_30_tra_m.018862
OG0001879	phaw_30_tra_m.022039
OG0001880	phaw_30_tra_m.019831
OG0001881	phaw_30_tra_m.014454
OG0001882	phaw_30_tra_m.004983
OG0001884	phaw_30_tra_m.000356
OG0001885	phaw_30_tra_m.006551,phaw_30_aug_m.027047,phaw_30_aug_m.027048
OG0001886	phaw_30_tra_m.023914
OG0001887	phaw_30_tra_m.000990,phaw_30_tra_m.026056,phaw_30_tra_m.017281
OG0001888	phaw_30_tra_m.012295
OG0001889	phaw_30_tra_m.000713
OG0001890	phaw_30_tra_m.014561,phaw_30_tra_m.015156
OG0001891	phaw_30_tra_m.021291
OG0001892	phaw_30_tra_m.004097,phaw_30_aug_m.028419,phaw_30_aug_m.028580
OG0001893	phaw_30_tra_m.010291,phaw_30_tra_m.000175
OG0001894	phaw_30_tra_m.015277
OG0001895	phaw_30_tra_m.019793
OG0001896	phaw_30_aug_m.028511,phaw_30_aug_m.026732,phaw_30_tra_m.026714
OG0001897	phaw_30_tra_m.010061
OG0001898	phaw_30_tra_m.022616,phaw_30_tra_m.020056
OG0001899	phaw_30_tra_m.022549
OG0001900	phaw_30_tra_m.003235
OG0001901	phaw_30_tra_m.007446,phaw_30_tra_m.001769
OG0001902	phaw_30_tra_m.023620
OG0001903	phaw_30_tra_m.000207,phaw_30_tra_m.019761,phaw_30_tra_m.010094
OG0001904	phaw_30_tra_u.008323,phaw_30_tra_m.020464
OG0001905	phaw_30_tra_m.022425
OG0001906	phaw_30_tra_m.006921
OG0001907	phaw_30_tra_m.014557
OG0001908	phaw_30_tra_m.017390
OG0001909	phaw_30_tra_m.010603,phaw_30_aug_m.026886
OG0001910	phaw_30_tra_m.010461,phaw_30_tra_m.009248
OG0001911	phaw_30_tra_m.014611,phaw_30_aug_m.027979
OG0001912	phaw_30_tra_m.000682
OG0001913	phaw_30_tra_m.003232
OG0001914	phaw_30_tra_m.020721
OG0001915	phaw_30_tra_m.006573,phaw_30_tra_u.013400,phaw_30_tra_m.014364
OG0001916	phaw_30_aug_m.027279,phaw_30_tra_m.023071,phaw_30_aug_m.027105
OG0001917	phaw_30_tra_m.018126
OG0001918	phaw_30_tra_m.012393
OG0001919	phaw_30_tra_m.024630
OG0001920	phaw_30_tra_m.006452
OG0001921	phaw_30_tra_m.002850,phaw_30_tra_u.009967
OG0001922	phaw_30_tra_m.007729
OG0001923	phaw_30_tra_m.024907,phaw_30_tra_m.002181,phaw_30_tra_m.019454
OG0001924	phaw_30_aug_m.028172,phaw_30_aug_m.028171,phaw_30_tra_m.000541
OG0001925	phaw_30_tra_m.003965,phaw_30_tra_u.026679
OG0001926	phaw_30_tra_m.010297
OG0001927	phaw_30_tra_m.000002
OG0001928	phaw_30_tra_m.010337,phaw_30_tra_m.014431
OG0001929	phaw_30_aug_m.028362,phaw_30_tra_m.000646
OG0001930	phaw_30_tra_m.003228
OG0001931	phaw_30_tra_m.004581
OG0001932	phaw_30_tra_m.023276,phaw_30_aug_m.028310
OG0001933	phaw_30_tra_m.022722
OG0001934	phaw_30_tra_m.006621
OG0001935	phaw_30_tra_m.004457
OG0001936	phaw_30_tra_m.010841
OG0001938	phaw_30_tra_m.017557,phaw_30_tra_m.021144
OG0001939	phaw_30_tra_m.001033,phaw_30_tra_m.023606
OG0001940	phaw_30_tra_m.011956,phaw_30_tra_m.021642,phaw_30_tra_m.005269,phaw_30_tra_m.010921
OG0001941	phaw_30_tra_m.017649,phaw_30_tra_m.007712
OG0001942	phaw_30_tra_m.024753,phaw_30_tra_m.001855
OG0001943	phaw_30_tra_u.018359,phaw_30_aug_m.028055,phaw_30_tra_m.020595,phaw_30_tra_m.019978
OG0001946	phaw_30_tra_m.004559,phaw_30_tra_u.017292
OG0001947	phaw_30_tra_m.001123,phaw_30_tra_m.001853,phaw_30_tra_m.006673
OG0001949	phaw_30_tra_m.021223
OG0001950	phaw_30_tra_m.012443
OG0001953	phaw_30_tra_m.021704,phaw_30_tra_m.002520,phaw_30_tra_m.009143,phaw_30_tra_m.025608,phaw_30_tra_m.011115,phaw_30_tra_m.013531,phaw_30_tra_m.012769,phaw_30_tra_m.015065,phaw_30_tra_m.025842
OG0001954	phaw_30_tra_m.026510,phaw_30_tra_m.008159,phaw_30_tra_m.022073,phaw_30_tra_m.023751
OG0001955	phaw_30_tra_m.009223
OG0001962	phaw_30_tra_m.022535
OG0001963	phaw_30_tra_m.006429
OG0001964	phaw_30_tra_m.021879
OG0001965	phaw_30_tra_m.014342
OG0001966	phaw_30_tra_m.019437,phaw_30_tra_m.018870
OG0001967	phaw_30_tra_m.023089
OG0001968	phaw_30_tra_u.021777,phaw_30_tra_u.025002,phaw_30_tra_u.003118,phaw_30_tra_u.002218,phaw_30_tra_u.006083,phaw_30_tra_u.012710,phaw_30_tra_u.002390,phaw_30_tra_u.012543,phaw_30_tra_u.013602
OG0001969	phaw_30_tra_m.021638
OG0001970	phaw_30_tra_m.002700
OG0001971	phaw_30_tra_m.021190,phaw_30_tra_m.021188,phaw_30_tra_m.020730
OG0001972	phaw_30_tra_m.024318
OG0001973	phaw_30_tra_m.018287
OG0001974	phaw_30_tra_m.025195,phaw_30_tra_m.004714
OG0001975	phaw_30_tra_m.018561
OG0001976	phaw_30_tra_m.023518
OG0001977	phaw_30_tra_m.023142
OG0001979	phaw_30_tra_m.019417
OG0001980	phaw_30_tra_m.010453
OG0001981	phaw_30_tra_m.018600
OG0001982	phaw_30_tra_m.008200,phaw_30_tra_m.006354,phaw_30_tra_m.007982,phaw_30_tra_m.024479
OG0001983	phaw_30_tra_m.001268,phaw_30_tra_m.023611
OG0001984	phaw_30_tra_m.006517,phaw_30_tra_m.012234
OG0001985	phaw_30_tra_m.000161,phaw_30_aug_m.028315
OG0001987	phaw_30_tra_m.000119
OG0001988	phaw_30_tra_m.018830,phaw_30_tra_m.017199,phaw_30_tra_m.003612,phaw_30_tra_m.016831,phaw_30_tra_m.006261,phaw_30_tra_u.013088,phaw_30_tra_m.009278
OG0001989	phaw_30_tra_m.002742
OG0001990	phaw_30_tra_m.018195,phaw_30_tra_m.014136
OG0001991	phaw_30_tra_u.016617,phaw_30_tra_u.026415,phaw_30_tra_u.003472,phaw_30_aug_m.028502,phaw_30_tra_m.014331,phaw_30_tra_u.016101
OG0001992	phaw_30_tra_m.011309
OG0001993	phaw_30_tra_m.017699
OG0001994	phaw_30_tra_m.014460
OG0001995	phaw_30_tra_m.015401,phaw_30_tra_m.018688
OG0001996	phaw_30_tra_m.019305,phaw_30_tra_m.003766
OG0001997	phaw_30_tra_m.014702
OG0001998	phaw_30_tra_m.004102,phaw_30_tra_m.000575
OG0001999	phaw_30_tra_m.006690
OG0002000	phaw_30_tra_m.010309
OG0002001	phaw_30_tra_m.006803
OG0002003	phaw_30_aug_m.027280,phaw_30_aug_m.028439,phaw_30_tra_m.020963
OG0002004	phaw_30_tra_m.006529
OG0002005	phaw_30_tra_m.004111
OG0002006	phaw_30_tra_m.023013,phaw_30_aug_m.027909,phaw_30_aug_m.027858
OG0002007	phaw_30_tra_m.009275
OG0002008	phaw_30_tra_m.022310
OG0002009	phaw_30_tra_m.024342
OG0002010	phaw_30_tra_m.021951
OG0002011	phaw_30_tra_m.003714,phaw_30_tra_m.012449
OG0002012	phaw_30_tra_m.014560
OG0002013	phaw_30_tra_m.004002
OG0002014	phaw_30_tra_m.014339
OG0002015	phaw_30_tra_m.008493
OG0002016	phaw_30_tra_m.022322
OG0002017	phaw_30_tra_m.020904,phaw_30_tra_m.007713
OG0002018	phaw_30_tra_m.014395
OG0002019	phaw_30_tra_m.014476
OG0002020	phaw_30_tra_m.020280
OG0002021	phaw_30_tra_m.020296,phaw_30_tra_u.003820,phaw_30_tra_u.013533,phaw_30_tra_m.000139
OG0002022	phaw_30_tra_m.004142,phaw_30_tra_m.023390,phaw_30_tra_m.022566,phaw_30_tra_m.007739,phaw_30_tra_m.011769,phaw_30_tra_m.014190,phaw_30_tra_m.018228,phaw_30_tra_m.011299,phaw_30_tra_m.019867
OG0002023	phaw_30_tra_m.011616,phaw_30_tra_m.015387
OG0002024	phaw_30_tra_m.004225,phaw_30_tra_u.007151
OG0002025	phaw_30_aug_m.027390,phaw_30_tra_m.020910
OG0002026	phaw_30_tra_u.009308,phaw_30_tra_u.026516,phaw_30_tra_u.002351,phaw_30_tra_u.017229,phaw_30_tra_m.010192
OG0002027	phaw_30_tra_m.005405,phaw_30_tra_m.014367
OG0002028	phaw_30_tra_m.007154
OG0002029	phaw_30_tra_m.022571
OG0002030	phaw_30_tra_m.018328,phaw_30_aug_m.028546
OG0002031	phaw_30_tra_u.011595,phaw_30_tra_m.010139
OG0002032	phaw_30_aug_m.027749,phaw_30_tra_u.024315,phaw_30_tra_m.006907
OG0002033	phaw_30_tra_m.021843,phaw_30_aug_m.028123,phaw_30_aug_m.028124
OG0002034	phaw_30_tra_m.023439,phaw_30_aug_m.028306,phaw_30_aug_m.028307
OG0002035	phaw_30_tra_m.018803
OG0002036	phaw_30_tra_m.009991
OG0002037	phaw_30_tra_m.011489
OG0002038	phaw_30_tra_m.021578
OG0002039	phaw_30_aug_m.027997,phaw_30_tra_m.014058
OG0002040	phaw_30_tra_m.006553
OG0002041	phaw_30_tra_m.000255
OG0002042	phaw_30_tra_m.010306
OG0002043	phaw_30_tra_m.012394
OG0002044	phaw_30_tra_m.000417
OG0002045	phaw_30_tra_m.022654
OG0002046	phaw_30_tra_m.010487
OG0002047	phaw_30_tra_m.023582,phaw_30_tra_u.017111
OG0002048	phaw_30_tra_m.024274
OG0002049	phaw_30_tra_m.006630,phaw_30_tra_m.010514
OG0002050	phaw_30_tra_m.025421,phaw_30_tra_m.013288
OG0002051	phaw_30_tra_m.019444
OG0002052	phaw_30_tra_m.007058,phaw_30_tra_m.023695,phaw_30_tra_m.018525
OG0002053	phaw_30_tra_m.014311
OG0002054	phaw_30_aug_m.028423
OG0002055	phaw_30_tra_m.002957
OG0002056	phaw_30_tra_m.019007
OG0002057	phaw_30_aug_m.027330,phaw_30_tra_u.026313,phaw_30_tra_u.006043,phaw_30_tra_u.002760
OG0002058	phaw_30_tra_m.004626
OG0002059	phaw_30_tra_m.007127
OG0002060	phaw_30_tra_m.000936,phaw_30_tra_m.003513
OG0002061	phaw_30_tra_m.003001
OG0002062	phaw_30_tra_m.004363
OG0002063	phaw_30_tra_m.014907,phaw_30_tra_m.000747,phaw_30_tra_m.014466
OG0002064	phaw_30_tra_m.002711
OG0002065	phaw_30_tra_m.021666,phaw_30_tra_m.021667,phaw_30_tra_m.020108,phaw_30_aug_m.027906
OG0002066	phaw_30_tra_m.019791
OG0002067	phaw_30_tra_m.022564,phaw_30_tra_u.011804
OG0002068	phaw_30_tra_m.025445,phaw_30_tra_m.001783,phaw_30_tra_m.019753
OG0002069	phaw_30_tra_m.000868
OG0002070	phaw_30_tra_m.004897,phaw_30_tra_m.011635
OG0002072	phaw_30_tra_m.010694
OG0002073	phaw_30_tra_m.020457
OG0002074	phaw_30_tra_m.010612
OG0002075	phaw_30_tra_m.021545
OG0002076	phaw_30_tra_m.022711
OG0002077	phaw_30_tra_m.009763,phaw_30_tra_m.019602,phaw_30_tra_m.019603,phaw_30_tra_m.025783
OG0002078	phaw_30_tra_m.008633
OG0002079	phaw_30_tra_m.005253,phaw_30_tra_m.021923
OG0002080	phaw_30_tra_m.021925
OG0002081	phaw_30_tra_m.007235,phaw_30_tra_m.008118,phaw_30_tra_m.012678
OG0002082	phaw_30_aug_m.026915
OG0002083	phaw_30_tra_m.022812,phaw_30_aug_m.028218
OG0002084	phaw_30_tra_m.024822,phaw_30_tra_m.004420,phaw_30_tra_m.000261
OG0002085	phaw_30_tra_m.000051
OG0002086	phaw_30_tra_m.009769,phaw_30_tra_m.019569,phaw_30_tra_m.017981,phaw_30_tra_m.016187,phaw_30_tra_m.005891
OG0002087	phaw_30_tra_u.006892
OG0002088	phaw_30_tra_u.008889,phaw_30_tra_u.013790,phaw_30_tra_m.024118
OG0002089	phaw_30_tra_m.007475,phaw_30_aug_m.028244
OG0002090	phaw_30_tra_m.006558
OG0002091	phaw_30_tra_m.006994
OG0002092	phaw_30_tra_m.019363,phaw_30_tra_m.004632
OG0002093	phaw_30_tra_m.001521,phaw_30_tra_m.024060,phaw_30_tra_m.017929,phaw_30_tra_m.016205,phaw_30_tra_m.021663,phaw_30_tra_m.008161,phaw_30_tra_m.013675,phaw_30_tra_m.017930,phaw_30_tra_m.021662
OG0002094	phaw_30_tra_u.013904,phaw_30_tra_u.003817,phaw_30_tra_m.006676,phaw_30_tra_u.002297,phaw_30_tra_u.013899
OG0002095	phaw_30_tra_m.003313
OG0002097	phaw_30_tra_m.021417,phaw_30_tra_m.016456,phaw_30_tra_m.019084,phaw_30_tra_m.005899,phaw_30_tra_m.008657
OG0002099	phaw_30_tra_m.021497
OG0002101	phaw_30_tra_m.007575,phaw_30_tra_m.007850
OG0002102	phaw_30_tra_m.020580,phaw_30_tra_m.018932
OG0002103	phaw_30_tra_u.016268,phaw_30_tra_m.001154,phaw_30_tra_m.020323,phaw_30_tra_m.005872,phaw_30_tra_m.002954,phaw_30_tra_m.023645,phaw_30_tra_m.009118,phaw_30_tra_m.021473,phaw_30_tra_m.022538,phaw_30_tra_m.002207,phaw_30_tra_u.021093,phaw_30_tra_m.016795,phaw_30_tra_m.017764,phaw_30_tra_m.018330,phaw_30_tra_m.018331,phaw_30_tra_m.005931,phaw_30_tra_m.016495,phaw_30_tra_u.005295,phaw_30_tra_m.012188,…
OG0002104	phaw_30_tra_m.021454
OG0002106	phaw_30_tra_m.021965,phaw_30_tra_m.003823,phaw_30_aug_m.028503,phaw_30_tra_m.018279,phaw_30_tra_m.024657,phaw_30_aug_m.028566,phaw_30_aug_m.028561
OG0002107	phaw_30_tra_m.005096
OG0002108	phaw_30_tra_m.004932,phaw_30_tra_m.024044,phaw_30_tra_m.004883,phaw_30_tra_m.018049,phaw_30_tra_m.026317,phaw_30_tra_m.010400,phaw_30_tra_m.000038,phaw_30_tra_m.007362,phaw_30_tra_m.005632,phaw_30_tra_m.005155,phaw_30_tra_m.021574,phaw_30_tra_m.025968,phaw_30_tra_m.003974,phaw_30_tra_m.022537,phaw_30_tra_m.015863,phaw_30_tra_m.013980,phaw_30_tra_m.008609,phaw_30_tra_m.001099,phaw_30_tra_m.007384,…
OG0002109	phaw_30_tra_m.009108,phaw_30_tra_m.015357,phaw_30_tra_m.009519,phaw_30_tra_m.025105,phaw_30_tra_m.012765
OG0002118	phaw_30_tra_m.022777
OG0002119	phaw_30_tra_m.015195
OG0002120	phaw_30_tra_m.020544,phaw_30_tra_m.020545
OG0002121	phaw_30_tra_m.000302
OG0002122	phaw_30_tra_m.018774
OG0002124	phaw_30_tra_m.021580,phaw_30_aug_m.028062
OG0002125	phaw_30_tra_m.010138
OG0002126	phaw_30_tra_m.007727
OG0002127	phaw_30_tra_m.015263
OG0002128	phaw_30_tra_m.010684
OG0002129	phaw_30_tra_m.010494
OG0002130	phaw_30_tra_m.018753,phaw_30_tra_m.019388,phaw_30_tra_m.017672
OG0002131	phaw_30_tra_u.015746,phaw_30_tra_u.009083,phaw_30_tra_u.002037,phaw_30_tra_m.014299
OG0002132	phaw_30_tra_m.001537,phaw_30_aug_m.026771
OG0002133	phaw_30_tra_m.022095
OG0002134	phaw_30_tra_m.021038
OG0002135	phaw_30_tra_m.024399,phaw_30_tra_m.000048
OG0002136	phaw_30_tra_m.018628,phaw_30_tra_m.019309,phaw_30_tra_m.013011
OG0002137	phaw_30_tra_m.014343
OG0002138	phaw_30_tra_m.000012
OG0002139	phaw_30_tra_m.001561
OG0002140	phaw_30_tra_m.000364
OG0002141	phaw_30_tra_m.021251
OG0002142	phaw_30_tra_m.000649,phaw_30_tra_m.008755
OG0002143	phaw_30_tra_m.010118
OG0002145	phaw_30_tra_m.018792
OG0002146	phaw_30_tra_m.007267
OG0002148	phaw_30_tra_m.010855
OG0002149	phaw_30_tra_m.010008
OG0002150	phaw_30_tra_m.011844,phaw_30_aug_m.027853
OG0002151	phaw_30_tra_m.018507,phaw_30_tra_m.023892
OG0002152	phaw_30_tra_m.020516
OG0002153	phaw_30_tra_m.006681
OG0002154	phaw_30_tra_m.021043
OG0002155	phaw_30_tra_m.024010,phaw_30_tra_m.007691
OG0002156	phaw_30_tra_m.007208
OG0002157	phaw_30_tra_m.006846
OG0002158	phaw_30_aug_m.028094,phaw_30_aug_m.026728,phaw_30_tra_m.023807,phaw_30_tra_m.014008
OG0002159	phaw_30_tra_m.018092,phaw_30_tra_m.013031,phaw_30_tra_m.024768,phaw_30_tra_m.002260
OG0002160	phaw_30_tra_m.021615
OG0002161	phaw_30_tra_m.022987,phaw_30_aug_m.028386
OG0002162	phaw_30_tra_m.021859
OG0002163	phaw_30_tra_m.021890
OG0002164	phaw_30_tra_m.021692,phaw_30_tra_m.020023
OG0002165	phaw_30_tra_m.022319,phaw_30_aug_m.027034
OG0002166	phaw_30_tra_m.022077
OG0002167	phaw_30_aug_m.027593,phaw_30_tra_m.022031,phaw_30_tra_m.022032
OG0002168	phaw_30_tra_m.010358
OG0002169	phaw_30_tra_m.023742,phaw_30_tra_m.010450
OG0002170	phaw_30_tra_m.023444
OG0002171	phaw_30_tra_m.012744
OG0002172	phaw_30_tra_m.018476
OG0002173	phaw_30_tra_m.000072,phaw_30_tra_m.010045
OG0002174	phaw_30_aug_m.026947,phaw_30_tra_m.018883
OG0002175	phaw_30_tra_u.024572
OG0002176	phaw_30_tra_m.014081
OG0002177	phaw_30_aug_m.027768,phaw_30_tra_m.008016,phaw_30_aug_m.027704,phaw_30_aug_m.028526,phaw_30_aug_m.027867
OG0002178	phaw_30_tra_m.021997
OG0002180	phaw_30_tra_m.000920
OG0002181	phaw_30_tra_m.003659,phaw_30_tra_m.024082
OG0002182	phaw_30_tra_m.017995
OG0002183	phaw_30_tra_m.006587
OG0002185	phaw_30_tra_m.006859
OG0002186	phaw_30_tra_m.016287
OG0002187	phaw_30_tra_m.015885
OG0002188	phaw_30_tra_m.024434
OG0002189	phaw_30_tra_m.004470
OG0002190	phaw_30_tra_m.024019
OG0002191	phaw_30_tra_m.001096
OG0002192	phaw_30_tra_m.018542,phaw_30_tra_m.006460
OG0002193	phaw_30_tra_m.010475
OG0002194	phaw_30_tra_m.004356,phaw_30_tra_m.019014
OG0002195	phaw_30_tra_m.020300,phaw_30_tra_m.007549
OG0002196	phaw_30_tra_m.018527
OG0002197	phaw_30_tra_m.006418
OG0002198	phaw_30_tra_m.021391
OG0002199	phaw_30_tra_m.024533
OG0002200	phaw_30_tra_m.012262,phaw_30_aug_m.026925
OG0002201	phaw_30_tra_m.014618,phaw_30_aug_m.028030,phaw_30_aug_m.027002,phaw_30_aug_m.028323
OG0002202	phaw_30_tra_m.004099
OG0002203	phaw_30_tra_m.020600,phaw_30_tra_m.020599,phaw_30_tra_m.009695,phaw_30_tra_m.006302,phaw_30_tra_m.006301
OG0002204	phaw_30_tra_m.017472
OG0002205	phaw_30_tra_m.012135
OG0002206	phaw_30_tra_m.014516,phaw_30_tra_m.021388
OG0002207	phaw_30_tra_m.011563,phaw_30_tra_m.015714
OG0002208	phaw_30_tra_m.023956
OG0002209	phaw_30_tra_m.007482
OG0002210	phaw_30_tra_m.026138
OG0002211	phaw_30_tra_m.003458,phaw_30_aug_m.028170,phaw_30_aug_m.028288
OG0002212	phaw_30_tra_m.018135,phaw_30_aug_m.028008
OG0002213	phaw_30_tra_m.010036
OG0002214	phaw_30_tra_m.006706
OG0002215	phaw_30_tra_m.015317
OG0002216	phaw_30_tra_m.018098,phaw_30_tra_m.010329,phaw_30_aug_m.028466,phaw_30_aug_m.028477
OG0002217	phaw_30_tra_m.010592
OG0002218	phaw_30_tra_m.014453
OG0002220	phaw_30_tra_m.014203
OG0002221	phaw_30_tra_m.014389
OG0002222	phaw_30_tra_m.024528,phaw_30_tra_m.008611,phaw_30_tra_m.005505
OG0002223	phaw_30_tra_m.020889
OG0002224	phaw_30_tra_m.000727
OG0002225	phaw_30_tra_m.019037,phaw_30_tra_m.013884,phaw_30_tra_m.000412
OG0002226	phaw_30_tra_m.018707
OG0002227	phaw_30_tra_m.020597
OG0002228	phaw_30_tra_m.020094
OG0002229	phaw_30_tra_m.003846,phaw_30_tra_u.008146
OG0002230	phaw_30_tra_m.006508
OG0002231	phaw_30_tra_m.024550
OG0002232	phaw_30_tra_m.007047
OG0002233	phaw_30_tra_m.014225
OG0002234	phaw_30_tra_m.003266
OG0002235	phaw_30_tra_m.017920
OG0002236	phaw_30_tra_m.025309
OG0002237	phaw_30_tra_m.014392,phaw_30_tra_m.025140
OG0002238	phaw_30_tra_m.000016
OG0002239	phaw_30_tra_m.019733,phaw_30_aug_m.026974
OG0002240	phaw_30_tra_m.023356
OG0002241	phaw_30_tra_m.019458
OG0002242	phaw_30_tra_m.022165
OG0002243	phaw_30_tra_m.000349
OG0002244	phaw_30_tra_m.018859,phaw_30_tra_m.020519,phaw_30_tra_m.020518,phaw_30_tra_m.011105
[truncated: 5,358 more rows]
